# Supplementary material for: Large-scale evaluation of soybean germplasm reveals geographic patterns in shade tolerance and identifies elite genotypes for intercropping systems
Source: BMC Plant Biol. 2025 Aug 18;25:1092. doi: 10.1186/s12870-025-07121-5 (PMC12362842; doi:10.1186/s12870-025-07121-5)
Supplement: Supplementary file 1 — Supplementary Material 1 [file 12870_2025_7121_MOESM1_ESM.xlsx]

## Sheet: Sheet1
Origin	Accession
Canada	YJ408
Canada	YJ410
Canada	YJ411
Canada	YJ412
Canada	YJ413
Canada	YJ417
Canada	YJ419
Canada	YJ421
Canada	YJ339
Canada	YJ351
Canada	YJ362
Canada	YJ364
Canada	YJ365
Canada	YJ366
Canada	YJ367
Canada	YJ368
Canada	YJ372
Canada	YJ374
Canada	YJ376
Central Europe	YJ442
Central Europe	YJ443
Central Europe	YJ444
Central Europe	YJ445
Central Europe	YJ446
Central Europe	YJ447
Central Europe	YJ448
Central Europe	YJ449
Central Europe	YJ450
Central Europe	YJ451
Central Europe	YJ452
Central Europe	YJ453
Central Europe	YJ454
Central Europe	YJ455
Central Europe	YJ456
Central Europe	YJ457
Central Europe	YJ458
Central Europe	YJ459
Central Europe	YJ460
Central Europe	YJ461
Central Europe	YJ462
Central Europe	YJ463
Central Europe	YJ464
Central Europe	YJ465
Central Europe	YJ466
Central Europe	YJ467
Central Europe	YJ468
Central Europe	YJ469
Central Europe	YJ470
Central Europe	YJ471
Central Europe	YJ472
Central Europe	YJ473
Central Europe	YJ474
Central Europe	YJ415
Central Europe	YJ416
Central Europe	YJ370
Central Europe	YJ371
China	YJ001
China	YJ002
China	YJ003
China	YJ004
China	YJ005
China	YJ006
China	YJ007
China	YJ010
China	YJ011
China	YJ013
China	YJ014
China	YJ015
China	YJ023
China	YJ024
China	YJ025
China	YJ039
China	YJ057
China	YJ058
China	YJ059
China	YJ060
China	YJ061
China	YJ062
China	YJ063
China	YJ064
China	YJ065
China	YJ066
China	YJ067
China	YJ068
China	YJ069
China	YJ070
China	YJ071
China	YJ072
China	YJ073
China	YJ074
China	YJ075
China	YJ076
China	YJ077
China	YJ078
China	YJ079
China	YJ080
China	YJ081
China	YJ082
China	YJ083
China	YJ084
China	YJ085
China	YJ086
China	YJ087
China	YJ094
China	YJ095
China	YJ096
China	YJ097
China	YJ098
China	YJ099
China	YJ100
China	YJ101
China	YJ102
China	YJ103
China	YJ106
China	YJ107
China	YJ108
China	YJ109
China	YJ110
China	YJ111
China	YJ112
China	YJ113
China	YJ114
China	YJ115
China	YJ116
China	YJ117
China	YJ118
China	YJ120
China	YJ154
China	YJ164
China	YJ165
China	YJ166
China	YJ167
China	YJ168
China	YJ169
China	YJ170
China	YJ171
China	YJ172
China	YJ173
China	YJ174
China	YJ175
China	YJ176
China	YJ177
China	YJ178
China	YJ179
China	YJ180
China	YJ181
China	YJ183
China	YJ184
China	YJ192
China	YJ193
China	YJ194
China	YJ197
China	YJ216
China	YJ217
China	YJ218
China	YJ219
China	YJ220
China	YJ228
China	YJ229
China	YJ234
China	YJ235
China	YJ237
China	YJ238
China	YJ239
China	YJ240
China	YJ241
China	YJ257
China	YJ258
China	YJ262
China	YJ263
China	YJ264
China	YJ265
China	YJ266
China	YJ267
China	YJ270
China	YJ282
China	YJ284
China	YJ285
China	YJ286
China	YJ288
China	YJ293
China	YJ294
China	YJ295
China	YJ299
China	YJ300
China	YJ301
China	YJ306
China	YJ307
China	YJ308
China	YJ309
China	YJ310
China	YJ311
China	YJ312
China	YJ318
China	YJ088
China	YJ119
China	YJ185
China	YJ186
China	YJ187
China	YJ188
China	YJ189
China	YJ190
China	YJ191
China	YJ214
China	YJ315
China	YJ316
China	YJ317
China	YJ008
China	YJ009
China	YJ012
China	YJ016
China	YJ017
China	YJ018
China	YJ019
China	YJ020
China	YJ021
China	YJ022
China	YJ026
China	YJ027
China	YJ028
China	YJ029
China	YJ030
China	YJ031
China	YJ032
China	YJ033
China	YJ034
China	YJ035
China	YJ036
China	YJ037
China	YJ038
China	YJ040
China	YJ041
China	YJ042
China	YJ043
China	YJ044
China	YJ045
China	YJ046
China	YJ047
China	YJ048
China	YJ049
China	YJ050
China	YJ051
China	YJ052
China	YJ053
China	YJ054
China	YJ055
China	YJ056
China	YJ089
China	YJ090
China	YJ091
China	YJ092
China	YJ093
China	YJ104
China	YJ105
China	YJ121
China	YJ122
China	YJ123
China	YJ124
China	YJ125
China	YJ126
China	YJ127
China	YJ128
China	YJ129
China	YJ130
China	YJ131
China	YJ132
China	YJ133
China	YJ134
China	YJ135
China	YJ136
China	YJ137
China	YJ138
China	YJ139
China	YJ140
China	YJ141
China	YJ142
China	YJ143
China	YJ144
China	YJ145
China	YJ146
China	YJ147
China	YJ148
China	YJ149
China	YJ150
China	YJ151
China	YJ152
China	YJ153
China	YJ155
China	YJ156
China	YJ157
China	YJ158
China	YJ159
China	YJ160
China	YJ161
China	YJ162
China	YJ163
China	YJ182
China	YJ195
China	YJ196
China	YJ198
China	YJ199
China	YJ200
China	YJ201
China	YJ202
China	YJ203
China	YJ204
China	YJ205
China	YJ206
China	YJ207
China	YJ208
China	YJ209
China	YJ210
China	YJ211
China	YJ212
China	YJ213
China	YJ215
China	YJ221
China	YJ222
China	YJ223
China	YJ224
China	YJ225
China	YJ226
China	YJ227
China	YJ230
China	YJ231
China	YJ232
China	YJ233
China	YJ246
China	YJ247
China	YJ248
China	YJ249
China	YJ250
China	YJ251
China	YJ255
China	YJ259
China	YJ271
China	YJ272
China	YJ273
China	YJ274
China	YJ275
China	YJ278
China	YJ279
China	YJ280
China	YJ281
China	YJ283
China	YJ289
China	YJ245
China	YJ261
China	YJ302
China	YJ303
China	YJ304
China	YJ305
China	YJ331
China	YJ332
China	YJ333
China	YJ276
China	YJ321
China	YJ325
China	YJ326
China	YJ327
China	YJ324
China	YJ319
China	YJ320
China	YJ328
China	YJ313
China	YJ314
China	YJ322
China	YJ323
China	YJ329
China	YJ330
Japan	YJ290
Japan	YJ291
Japan	YJ292
Japan	YJ296
Japan	YJ297
Russia	YJ405
Russia	YJ407
Russia	YJ425
Russia	YJ426
Russia	YJ427
Russia	YJ428
Russia	YJ429
Russia	YJ430
Russia	YJ431
Russia	YJ432
Russia	YJ433
Russia	YJ434
Russia	YJ435
Russia	YJ436
Russia	YJ437
Russia	YJ438
Russia	YJ439
Russia	YJ440
Russia	YJ441
Russia	YJ344
Russia	YJ346
Russia	YJ349
Russia	YJ350
Russia	YJ359
Russia	YJ361
Russia	YJ380
Russia	YJ381
Russia	YJ382
Russia	YJ383
Russia	YJ384
Russia	YJ385
Russia	YJ386
Russia	YJ387
Russia	YJ388
Russia	YJ389
Russia	YJ390
Russia	YJ391
Russia	YJ392
Russia	YJ393
Russia	YJ394
Russia	YJ395
Russia	YJ396
Russia	YJ397
Russia	YJ334
Russia	YJ335
Russia	YJ338
South Korea	YJ422
South Korea	YJ423
South Korea	YJ424
South Korea	YJ377
South Korea	YJ378
South Korea	YJ379
USA	YJ398
USA	YJ399
USA	YJ400
USA	YJ401
USA	YJ402
USA	YJ403
USA	YJ404
USA	YJ406
USA	YJ409
USA	YJ414
USA	YJ418
USA	YJ420
USA	YJ337
USA	YJ340
USA	YJ341
USA	YJ342
USA	YJ343
USA	YJ345
USA	YJ347
USA	YJ348
USA	YJ352
USA	YJ353
USA	YJ354
USA	YJ355
USA	YJ356
USA	YJ357
USA	YJ358
USA	YJ360
USA	YJ363
USA	YJ369
USA	YJ373
USA	YJ375
USA	YJ336
