# Supplementary material for: Large-scale evaluation of soybean germplasm reveals geographic patterns in shade tolerance and identifies elite genotypes for intercropping systems
Source: BMC Plant Biol. 2025 Aug 18;25:1092. doi: 10.1186/s12870-025-07121-5 (PMC12362842; doi:10.1186/s12870-025-07121-5)
Supplement: Supplementary file 2 — Supplementary Material 2 [file 12870_2025_7121_MOESM2_ESM.xlsx]

## Sheet: Sheet1
Month	Location	Min Temp (°C)	Max Temp (°C)	Mean Temp (°C)	Precipitation (mm)	Rainy Days	Relative Humidity (%)	Sunshine Hours	Wind Speed (m/s)
May	Harbin, Heilongjiang	8	20	14	55	12	65	265	3.2
	Ulanhot, Inner Mongolia	5	18	11.5	25	6	45	280	4.1
June	Harbin, Heilongjiang	15	25	20	95	14	70	240	2.8
	Ulanhot, Inner Mongolia	12	24	18	45	8	50	260	3.7
July	Harbin, Heilongjiang	18	27.9	22.9	157	16	75	220	2.5
	Ulanhot, Inner Mongolia	16	26	21	85	12	60	240	3.2
August	Harbin, Heilongjiang	17	26.3	21.7	125	15	73	230	2.6
	Ulanhot, Inner Mongolia	14	24	19	70	10	58	250	3.1
September	Harbin, Heilongjiang	9	19	14	65	12	68	200	2.9
	Ulanhot, Inner Mongolia	6	17	11.5	35	7	52	230	3.5
October	Harbin, Heilongjiang	0	9	4.5	35	8	62	180	3.1
	Ulanhot, Inner Mongolia	-3	8	2.5	15	4	48	210	3.8
