# Supplementary material for: Large-scale evaluation of soybean germplasm reveals geographic patterns in shade tolerance and identifies elite genotypes for intercropping systems
Source: BMC Plant Biol. 2025 Aug 18;25:1092. doi: 10.1186/s12870-025-07121-5 (PMC12362842; doi:10.1186/s12870-025-07121-5)
Supplement: Supplementary file 3 — Supplementary Material 3 [file 12870_2025_7121_MOESM3_ESM.csv]

origin	location	PH_TI	BPH_TI	Node_TI	BR_TI	PODn_TI	Yield_TI	Overall_TI	Tolerance_Category
Canada	HLJ	1.1271213322759714	1.4089655172413793	1.1201030927835052	1.769230769230769	1.0325214899713466	0.6644736842105263	1.187069314285583	Enhanced
Canada	HLJ	1.378095238095238	1.5556805399325084	1.1401234567901235	0.81	0.905982905982906	1.0192307692307692	1.134852151671924	Enhanced
Canada	HLJ	1.089808917197452	1.4511764705882353	0.9341584158415842	0.8175	0.6386554621848739	0.75	0.9468832109686908	Tolerant
Canada	HLJ	1.0172363636363637	1.1064	0.8604545454545455	1.435	0.8573118279569892	0.63125	0.9846087895079831	Tolerant
Canada	HLJ	0.9921613394216133	1.0275	0.9833333333333333	0.5117647058823529	1.125	0.8671875000000001	0.9178244797728833	Tolerant
Canada	HLJ	1.057967032967033	1.25	1.0257281553398057	1.1264705882352941	0.7141330166270784	0.8333333333333334	1.0012720210837576	Enhanced
Canada	HLJ	1.1043771043771042	1.2536	0.9005154639175258	0.8285714285714285	0.9139575971731448	0.6556603773584905	0.9427803285662822	Tolerant
Canada	HLJ	0.9764801297648014	1.1894736842105265	0.9448453608247422	1.0188679245283019	0.8111538461538462	2.0	1.1568034909137033	Enhanced
Canada	NM	1.0842522398345968	1.577127659574468	1.0	0.3859649122807018	1.2621323529411765	1.5757575757575757	1.1475391233980865	Enhanced
Canada	NM	2.0	0.9319526627218934	1.662533215234721	0.4647201946472019	1.7707842477280376	1.28125	1.3518733867219757	Enhanced
Canada	NM	1.1546556659370264	1.1274457958751982	0.9659549913444894	0.36470588235294116	0.7066892145809845	0.8749999999999999	0.8657419250151066	Tolerant
Canada	NM	1.9607911985018727	0.9833333333333334	0.9186046511627908	0.43181818181818177	0.6612529002320185	2.0	1.1593000441746997	Enhanced
Canada	NM	1.024958885556738	1.1637228260869563	0.9023391812865497	0.8818181818181817	0.5254335260115607	1.4339622641509433	0.9887058108184883	Tolerant
Canada	NM	1.121019870720613	0.9202855443188579	0.9135135135135134	0.3525641025641026	0.5073349633251834	0.7209302325581396	0.755941371166735	Moderate
Canada	NM
Canada	NM
Canada	HLJ	1.1285294117647058	2.0	0.8332031249999999	1.085	0.9166984732824427	1.3928571428571428	1.2260480254840485	Enhanced
Canada	HLJ	1.061874431301183	1.289655172413793	0.8214285714285714	0.675	0.42153846153846153	0.9074074074074073	0.8628173406815693	Tolerant
Canada	HLJ	1.093235831809872	0.9548837209302327	0.9039568345323741	1.0833333333333335	1.2385286783042393	1.7499999999999998	1.170656399818342	Enhanced
Canada	HLJ	1.1601990049751243	1.624	0.9175257731958764	1.4782608695652175	0.8551136363636364	1.125	1.1933498806833092	Enhanced
Canada	HLJ	1.1013215859030838	0.9823076923076923	1.104375	0.793103448275862	1.0069444444444444	0.5277777777777777	0.9193049914514768	Tolerant
Canada	HLJ	1.2476780185758514	1.0117241379310344	1.0568181818181819	2.0	0.8720000000000001	0.6630434782608695	1.1418773027643228	Enhanced
Canada	HLJ	0.9949999999999999	0.9014447884416924	1.1880281690140846	2.0	1.30850622406639	1.3181818181818181	1.2851934999506642	Enhanced
Canada	HLJ	1.0921052631578947	1.243448275862069	1.0757575757575757	0.29642857142857143	1.2271144278606965	0.71	0.9408090190111346	Tolerant
Canada	HLJ	1.2443857331571995	1.5076923076923079	1.2469135802469136	0.7142857142857143	0.9854651162790697	1.215909090909091	1.1524419237617158	Enhanced
Canada	HLJ	1.326086956521739	1.2105263157894737	1.076923076923077	1.1388888888888888	1.377384196185286	0.8857142857142858	1.1692539533371251	Enhanced
Canada	HLJ	1.3144329896907216	1.4666666666666668	1.4182539682539683		1.4096385542168672	1.0816326530612246	1.3381249663778898	Enhanced
Canada	NM	0.7913307197277906	1.1018072289156624	0.9153439153439155	2.0	0.757356608478803	1.048780487804878	1.1024364933785082	Enhanced
Canada	NM	1.1708139534883721	1.4486486486486485	0.9488636363636362	0.40555555555555556	0.5850453172205438	1.0727272727272725	0.9386090640006715	Tolerant
Canada	NM	1.4791351351351352	1.1769991015274033	1.1712418300653595	2.0	2.0	2.0	1.637896011121316	Enhanced
Canada	NM	1.1772200772200772	1.4777777777777776	1.1147887323943662	2.0	1.1801470588235294	0.9803921568627451	1.3217209671797494	Enhanced
Canada	NM	1.270967741935484	1.551797040169133	0.9491017964071856	2.0	0.9639423076923077	2.0	1.4559681477006852	Enhanced
Canada	NM	1.1521640091116172	0.8286472148541113	0.8791666666666667	0.49210526315789477	0.9714285714285714	0.14285714285714288	0.7443948113460007	Moderate
Canada	NM	1.5171378533900426	1.4436170212765957	1.205128205128205	0.9736842105263159	0.9715613382899629	0.26229508196721313	1.0622372850963893	Enhanced
Canada	NM	1.1847653593289502	2.0	1.1243478260869566	1.3375	0.7903726708074533	1.1666666666666667	1.2672754204816712	Enhanced
Canada	NM	1.4559986816084376	1.4566532258064515	1.0848275862068966	0.28571428571428575	1.3688372093023256	2.0	1.2753384981063995	Enhanced
Canada	NM	1.6518123667377398	2.0	0.8733695652173914	0.5	0.6385521885521885	2.0	1.2772890200845535	Enhanced
Canada	NM	1.2706164931945554	0.9708171206225681	0.9813793103448276	0.1	0.7767857142857143	0.1971830985915493	0.7161302895065358	Moderate
Central Europe	HLJ	1.1745788667687596	1.6023076923076922	0.9665137614678899	0.3846153846153846	1.0520338983050848	0.81875	0.9997999339108018	Tolerant
Central Europe	HLJ	1.0404855129209083	1.0975	0.9767326732673268	0.7687499999999999	0.9138381201044387	0.831081081081081	0.9380645645622924	Tolerant
Central Europe	HLJ	1.0393738140417457	0.7575757575757576	1.1063829787234043	0.976190476190476	1.054006968641115	1.1136363636363635	1.007861059801477	Enhanced
Central Europe	HLJ	0.9831749049429658	1.360689655172414	0.9673913043478262	0.8181818181818181	0.5939944134078213	0.8125	0.9226553493421409	Tolerant
Central Europe	HLJ	1.034608378870674	0.968	1.061855670103093	0.5178571428571429	0.7352245862884161	0.3673469387755102	0.7808154528158061	Moderate
Central Europe	HLJ	1.01979969183359	1.1053846153846154	0.9607843137254903	0.4684210526315789	0.5566835871404399	0.7446808510638298	0.8092923519632574	Moderate
Central Europe	HLJ	1.07991341991342	1.1281481481481481	1.088888888888889	0.37499999999999994	0.9096573208722741	0.48125	0.8438096296371219	Moderate
Central Europe	HLJ	0.9092382495948136	0.9828571428571428	1.0065656565656564	1.0714285714285714	1.4568518518518518	1.0	1.0711569120496727	Enhanced
Central Europe	HLJ	1.014360119047619	1.1274285714285714	1.1136363636363635	0.36041666666666666	1.1079225352112676	0.6226415094339622	0.8910676275707418	Tolerant
Central Europe	HLJ	0.9742671009771988	1.3790909090909091	1.0153409090909091	0.7416666666666666	0.7981944444444444	0.7055555555555556	0.9356859309709473	Tolerant
Central Europe	HLJ	0.9793242156074015	1.2056	1.0896341463414636	0.6116279069767442	1.8128342245989304	0.485	1.03067008225409	Enhanced
Central Europe	HLJ	1.1093774019984628	1.3513513513513513	1.0319047619047619	0.4361111111111111	0.5786516853932584	0.43902439024390244	0.8244034503338081	Moderate
Central Europe	HLJ	1.0433504775900073	0.9405405405405405	0.9658163265306121	0.7972222222222223	1.0727414330218068	0.761904761904762	0.9302626269683252	Tolerant
Central Europe	HLJ	0.9388794567062818	1.657142857142857	1.0035	1.3571428571428572	0.6781481481481482	0.8012820512820512	1.0726825617370326	Enhanced
Central Europe	HLJ	0.9597156398104266	1.462	0.9181372549019609	0.5641025641025642	0.7767295597484276	0.5778688524590164	0.8764256451703992	Tolerant
Central Europe	HLJ	0.9917763157894737	1.3890322580645162	0.9961111111111111	1.0909090909090908	0.7538079470198676	0.5816326530612245	0.9672115626592142	Tolerant
Central Europe	HLJ	0.9233582089552239	1.0563636363636364	1.1195652173913044	1.23125	0.703490990990991	0.9779411764705882	1.0019948716952907	Enhanced
Central Europe	HLJ	1.0190346702923183	1.3407407407407408	1.1280219780219782	0.788	1.4461693548387098	0.648148148148148	1.061685815340316	Enhanced
Central Europe	HLJ	0.9664251207729468	0.9064864864864864	1.043069306930693	0.5294117647058824	0.9804347826086957	0.7053571428571428	0.8551974340603078	Tolerant
Central Europe	HLJ	1.026609775019395	1.2807142857142857	1.0888297872340424	0.46578947368421053	0.7171621621621622	0.6140350877192983	0.865523428588899	Tolerant
Central Europe	HLJ	0.7685350318471338	1.3	0.8486666666666667	1.2789473684210528	1.428838174273859	2.0	1.2708312068681187	Enhanced
Central Europe	HLJ	1.0897026831036984	1.9260000000000002	1.0439759036144576	0.9923076923076923	1.1611570247933884	0.8988095238095238	1.18532547127146	Enhanced
Central Europe	HLJ	0.9342723004694836	1.2333333333333332	1.0	0.5384615384615384	0.810344827586207	0.7291666666666667	0.8742631110862048	Tolerant
Central Europe	HLJ	1.0158371040723981	0.9066666666666667	1.0408536585365855	0.425	0.806824512534819	0.5128205128205129	0.7846670757718304	Moderate
Central Europe	HLJ	1.044708588957055	1.3857142857142857	0.890909090909091	0.685	0.593103448275862	0.7062499999999999	0.8842809023093823	Tolerant
Central Europe	HLJ	1.023733583489681	1.2744444444444445	0.9385057471264368	0.9411764705882354	0.6970129870129871	0.547872340425532	0.903790928847886	Tolerant
Central Europe	HLJ	1.131233595800525	1.3333333333333333	1.155844155844156	0.7193548387096774	1.0601960784313726	0.515625	0.9859311670198441	Tolerant
Central Europe	HLJ	1.0022369511184754	1.1656	0.8936170212765957	0.5934782608695652	0.5273320895522388	0.7205882352941176	0.8171420930184988	Moderate
Central Europe	HLJ	0.9660912453760789	0.8181818181818182	0.9662162162162162	1.0769230769230769	1.1278538812785388	1.0267857142857142	0.9970086587102406	Tolerant
Central Europe	HLJ	1.168960244648318	1.7042857142857142	0.9651162790697676	0.6428571428571429	0.8289085545722714	0.6736111111111112	0.9972898410907209	Tolerant
Central Europe	HLJ	1.041654571843251	1.6987179487179487	0.8535714285714285	0.5689655172413793	0.7221813725490197	0.6083333333333334	0.9155706953760602	Tolerant
Central Europe	HLJ	1.0094252873563219	1.4957142857142858	1.0689655172413794	1.038235294117647	1.8820930232558142	0.7096774193548387	1.200685137840048	Enhanced
Central Europe	HLJ	1.0694278394534587	1.3144444444444445	1.0076470588235293	1.585	0.8664596273291925	0.8357142857142857	1.113115542627485	Enhanced
Central Europe	NM	1.4660591190559644	1.894093686354379	1.019879518072289	0.42727272727272725	0.4941304347826087	0.8557692307692307	1.0262007860512	Enhanced
Central Europe	NM	1.2840416305290547	1.1222375690607735	0.9811428571428572	0.7736842105263159	0.8679706601466993	1.4634146341463414	1.0820819269253406	Enhanced
Central Europe	NM	0.9703534777651083	0.8435948361469711	0.8682634730538923	0.303125	0.8384858044164037	2.0	0.9706370985637293	Tolerant
Central Europe	NM	1.2556922271656634	1.109452736318408	0.826111111111111	0.3173913043478261	0.7145985401459855	0.7272727272727273	0.8250864410602868	Moderate
Central Europe	NM	0.9629521302525105	0.8743109151047408	0.8670212765957447	0.44782608695652176	0.6018181818181818	1.6341463414634148	0.8980124886985191	Tolerant
Central Europe	NM	1.2452679816696555	1.7642928786359076	0.8466666666666667	0.3315789473684211	0.5711206896551725	0.8421052631578947	0.9335054045256198	Tolerant
Central Europe	NM	1.072	0.9135229251305862	1.0459770114942528	0.4909090909090909	0.9574412532637077	0.8421052631578947	0.8869925906592554	Tolerant
Central Europe	NM	0.971046108081309	1.322372284204345	0.7758064516129032	0.543010752688172	0.6118473895582329	1.4571428571428573	0.9468709738813033	Tolerant
Central Europe	NM	1.0711818181818182	1.0229088971763451	0.9867052023121387	0.5605095541401274	0.9982758620689655	0.6296296296296297	0.8782018272515041	Tolerant
Central Europe	NM	1.2308819610977884	1.2871690427698574	0.9449704142011836	1.261111111111111	0.6643192488262911	0.5512820512820512	0.9899556382147137	Tolerant
Central Europe	NM	1.0660465910060586	1.2829620710415413	0.9645962732919253	1.7833333333333334	0.5839237057220708	0.475	1.0259769957324882	Enhanced
Central Europe	NM	1.1292657704239917	1.5707865168539326	0.964375	2.0	1.0100502512562815	1.0925925925925926	1.294511688521133	Enhanced
Central Europe	NM	1.2067220471689104	1.844186046511628	0.9113924050632911	0.612	0.8675324675324675	1.0175438596491229	1.0765628043209032	Enhanced
Central Europe	NM	1.070996407638495	1.2314872433105164	0.8474860335195531	0.3147058823529412	0.5849315068493152	0.9473684210526315	0.8328292491205755	Moderate
Central Europe	NM	1.00249900039984	1.0238699847638395	0.9181818181818182	0.37499999999999994	0.7339743589743589	1.5	0.9255875270533093	Tolerant
Central Europe	NM	1.0545744786989923	1.1456367924528301	0.8693548387096774	2.0	0.5578025477707007	0.6853932584269663	1.052126986009861	Enhanced
Central Europe	NM	1.153732362312244	0.7567437379576107	0.9431372549019608	0.8555555555555555	0.9154929577464789	0.4285714285714286	0.8422055495075464	Moderate
Central Europe	NM	1.0316758095912228	1.1048670346211742	0.8011363636363635	0.565	0.7615176151761518	2.0	1.0440328038374853	Enhanced
Central Europe	NM	1.1767258382642998	1.5419075144508672	0.9846666666666667	0.9272727272727272	0.56325	0.9393939393939393	1.0222027810080834	Enhanced
Central Europe	NM	1.4579889807162534	1.6315068493150686	1.13953488372093	0.41707317073170735	1.3447368421052632	0.13924050632911392	1.0216802054863894	Enhanced
Central Europe	NM	0.9603758169934641	1.0432900432900434	1.2678160919540231	1.2857142857142858	0.6229411764705882	1.0571428571428572	1.0395467119275434	Enhanced
Central Europe	NM	1.0241267918433272	0.8564102564102564	0.9067073170731708	1.2	0.6821345707656612	0.8923076923076922	0.9269477714000178	Tolerant
Central Europe	NM	1.357167530224525	1.1014354066985645	0.997887323943662	2.0	0.7711538461538462	0.7551020408163265	1.1637910246394874	Enhanced
Central Europe	NM	1.2103488249552112	1.2572135201978565	0.8999999999999999	0.773913043478261	0.7676086956521739	2.0	1.1515140140472504	Enhanced
Central Europe	NM	1.2731481481481481	1.2929532858273949	0.7641592920353981	0.73125	0.8691588785046728	0.5609756097560976	0.9152742023786186	Tolerant
Central Europe	NM	1.1873090481786135	1.058139534883721	1.157142857142857	0.548	0.98925	2.0	1.1566402400341986	Enhanced
Central Europe	NM	1.1370283018867926	1.0789473684210527	0.7983783783783783	1.1533333333333333	0.6251231527093596	1.125	0.9863017557881526	Tolerant
Central Europe	NM	1.055671175858481	0.7383333333333333	0.8364161849710983	0.9857142857142857	0.72825	0.4042553191489362	0.7914400498376889	Moderate
Central Europe	NM	1.4816494845360824	1.3973333333333333	1.1259842519685042	0.7944444444444444	0.839821029082774	1.1304347826086956	1.1282778876623054	Enhanced
Central Europe	NM	1.2352569882777278	1.1065420560747665	1.1811023622047245	0.6923076923076923	0.3722397476340694	0.8333333333333333	0.903463696638719	Tolerant
Central Europe	NM	1.181477207155222	0.9230263157894737	0.9828358208955223	0.33111111111111113	0.42479474548440066	0.5352112676056339	0.7297427446735606	Moderate
Central Europe	NM	0.8260931899641577	0.33183856502242154	1.0542483660130717		2.0	1.5999999999999999	1.16243602419993	Enhanced
Central Europe	NM	1.1207809008585206	0.6501111934766494	1.004191616766467	2.0	0.9164265129682997	0.8160919540229885	1.0846003630154875	Enhanced
Central Europe	HLJ	1.243909090909091	1.053	1.0722972972972973	1.3782608695652174	1.233044982698962	0.625	1.1009187067450947	Enhanced
Central Europe	HLJ	1.0707528957528958	1.234814814814815	1.0483333333333333	0.7035714285714286	0.9658129175946548	0.9068627450980392	0.9883580225275278	Tolerant
Central Europe	NM	1.119290465631929	1.464804469273743	1.341121495327103	2.0	0.640506329113924	1.6785714285714284	1.3740490313196878	Enhanced
Central Europe	NM	0.9986870897155361	1.0961002785515321	0.9754098360655739	0.4166666666666667	0.8803149606299212	2.0	1.061196471938205	Enhanced
Central Europe	HLJ	1.2169786096256685	1.0936363636363635	1.0841772151898732	0.6757575757575758	0.9494827586206896	1.0967741935483872	1.019467786063093	Enhanced
Central Europe	HLJ	1.3187	1.0025	0.9004807692307693	1.5222222222222224	0.8683976261127596	1.0978260869565217	1.1183544507537122	Enhanced
Central Europe	NM	1.1712239583333333	0.9129593810444875	0.884	2.0	0.8283702213279678	1.277777777777778	1.1790552230805944	Enhanced
Central Europe	NM	1.3636815920398009	1.4749455337690631	1.0429447852760736		1.0216901408450705	1.2549019607843137	1.2316328025428642	Enhanced
China	NM	0.7960269599148635	1.1761006289308176	0.9342105263157895				0.9687793717204901	Tolerant
China	NM	1.1203619909502263	1.7530973451327432	0.9414012738853503	2.0	0.5086330935251798	0.5428571428571429	1.1443918077251072	Enhanced
China	NM	1.280890804597701	1.8760945709281962	0.975	0.4115384615384616	0.5138709677419355	2.0	1.1762324674677156	Enhanced
China	NM	1.0215141612200436	1.2324543610547667	0.9317204301075267	0.10833333333333334	0.4816981132075472	0.7971014492753624	0.7621369746997634	Moderate
China	NM	1.0466241477897515	1.5932539682539681	0.8032536858159633	0.18888888888888888	0.7656845059130086	0.9285714285714287	0.8877127708721683	Tolerant
China	NM	1.2694900969237253	1.1299334811529933	1.0848484848484847	2.0	0.8417789757412398	0.6862745098039215	1.1687209247450607	Enhanced
China	NM	1.1531764705882352	1.3936305732484076	0.7853146853146853	0.94	0.5354107648725213	0.47457627118644075	0.8803514608683818	Tolerant
China	NM	1.2597379912663755	1.2564901349948077	1.2295081967213115	0.5382352941176471	0.6197297297297297	0.723404255319149	0.9378509336915034	Tolerant
China	NM	1.4714977144393655	1.0288808664259927	0.96875	2.0	0.5010305736860186	2.0	1.3283598590918961	Enhanced
China	NM	1.1785572468563865	0.8203473945409431	0.9363095238095238	0.1	0.7409785932721712	0.3098591549295775	0.6810086522347669	Sensitive
China	NM	1.015748031496063	0.8368740515933232	0.6603864734299517	0.5710526315789474	0.2284156976744186	0.27868852459016397	0.5985275683938113	Sensitive
China	NM	0.7595593000648088	2.0	0.8494047619047619	0.1724137931034483		1.2142857142857142	0.9991327138717466	Tolerant
China	NM	0.9635147077389219	1.493186242699546	1.2246987951807227	0.35581395348837214	0.4827485380116959	1.0526315789473684	0.9287656360111044	Tolerant
China	HLJ	1.4789410348977137	1.998236331569665	1.0602409638554218	2.0	1.2125748502994012	2.0	1.6249988634370336	Enhanced
China	HLJ	1.5306387225548903	1.1725925925925926	1.0747191011235955	0.7948717948717949	0.7719279661016949	0.9375000000000001	1.047041696207428	Enhanced
China	HLJ	1.2135573580533026	1.34	0.8181818181818181	0.4535714285714286	0.6245954692556634	0.8529411764705881	0.8838078750888001	Tolerant
China	HLJ	1.1909871244635193	0.9025	0.9591463414634147	0.7499999999999999	0.7217171717171716	0.8035714285714285	0.8879870110359224	Tolerant
China	HLJ	1.2104510451045103	1.5847058823529412	1.10126582278481	0.8	1.0362068965517242	0.98	1.1187716077989975	Enhanced
China	HLJ	1.2375130616509926	1.2496296296296296	0.9465517241379311	0.25	0.7082720588235295	0.967391304347826	0.8932262964316515	Tolerant
China	HLJ	1.4038031319910513	0.9869230769230769	1.1154320987654323	0.1	0.8538043478260869	0.6822916666666667	0.857042387028719	Tolerant
China	HLJ	1.2073737373737374	1.2705263157894737	1.053763440860215	0.5217391304347826	1.366256157635468	1.890625	1.2183806303489462	Enhanced
China	HLJ	1.25822731573967	1.3796058269065983	0.886893203883495	1.1	0.927027027027027	1.0535714285714284	1.10088746702137	Enhanced
China	HLJ	1.114963503649635	1.0823076923076924	0.8898058252427183	0.6437499999999999	0.8706751054852322	0.6829268292682927	0.8807381593255951	Tolerant
China	HLJ	0.9406392694063926	0.8794594594594595	0.7475728155339806	2.0	0.7851851851851852	0.8809523809523809	1.0389681850895665	Enhanced
China	HLJ	1.0738916256157636	0.878235294117647	0.8458333333333332	1.0566666666666666	0.7411174785100286	0.9130434782608695	0.918131312750718	Tolerant
China	HLJ	1.1643145161290323	0.7217142857142858	1.0038888888888888	0.45999999999999996	0.9437329700272479	0.7916666666666666	0.8475528879043536	Moderate
China	HLJ	1.1791375291375292	1.020909090909091	1.0609756097560976	0.3476190476190476	1.3319383259911894	1.2	1.023429933902159	Enhanced
China	HLJ	0.9840992647058823	0.7874074074074074	0.8951086956521739	2.0	0.968609865470852	1.1874999999999998	1.1371208722060526	Enhanced
China	HLJ	1.2107617896009673	0.8971428571428571	0.9397590361445782	0.188	0.934156378600823	0.6923076923076923	0.8103546256328197	Moderate
China	HLJ	1.149513618677043	0.8375	1.4714285714285715	1.97	2.0	1.2249999999999999	1.4422403650176026	Enhanced
China	HLJ	1.0106796116504855	1.0264	0.9623595505617977	1.365	1.3578947368421053	0.5064102564102564	1.038124025910774	Enhanced
China	HLJ	1.1426415094339624	1.2691666666666668	1.1395348837209303	0.5785714285714286	1.3898760330578512	1.01	1.0882984202418065	Enhanced
China	HLJ	1.260143465590675	1.2376893939393938	1.0348684210526315	0.9619771863117871	1.7309405940594063	2.0	1.3709365101589823	Enhanced
China	HLJ	1.2311212814645307	1.3010752688172043	1.1764285714285714	0.6129032258064515	1.2250943396226417	0.5348837209302326	1.0135844013449387	Enhanced
China	HLJ	1.0714488636363637	1.9076923076923078	0.8737804878048782	1.032258064516129	1.288939051918736	0.8026315789473684	1.1627917257526306	Enhanced
China	HLJ	1.000278293135436	0.9156521739130434	1.0	0.6363636363636365	1.051008064516129	0.761904761904762	0.8942011549721678	Tolerant
China	HLJ	1.0731707317073171	1.275	1.2615384615384615	0.3464285714285714	0.9282327586206897	0.38414634146341464	0.8780861441264091	Tolerant
China	HLJ	0.9833830845771144	0.9874074074074074	0.9179012345679012	0.6176470588235294	0.76046875	0.7241379310344828	0.8318242444017393	Moderate
China	HLJ	1.1019778941244909	1.6636363636363638	0.9461904761904762	1.4625	0.9882278481012657	0.675	1.1395887636754327	Enhanced
China	HLJ	1.1569418386491557	1.6858823529411764	1.069753086419753	0.8624999999999999	1.0486220472440946	0.898148148148148	1.1203079122337214	Enhanced
China	HLJ	1.1694201747418584	1.1391304347826086	1.1466666666666667	0.33333333333333337	1.0213087248322148	0.78	0.9316432223927803	Tolerant
China	HLJ	1.399920063948841	1.3015999999999999	1.3499999999999999	1.5714285714285712	1.3955223880597014	1.1250000000000002	1.3572451705728523	Enhanced
China	HLJ	1.2230417754569192	1.22	1.142134831460674	0.6464285714285715	1.261013986013986	0.8275862068965517	1.0533675618761171	Enhanced
China	HLJ	1.0703896103896104	1.46	1.028804347826087	0.27894736842105267	0.7740121580547112	0.65625	0.8780672474485769	Tolerant
China	HLJ	1.0703742203742204	2.0	1.0175531914893616	0.4	0.7737215909090909	0.3869047619047619	0.9414256274462391	Tolerant
China	HLJ	1.0829875518672198	1.4823076923076923	0.8910891089108911	0.524074074074074	1.1832460732984293	0.5757575757575757	0.9565770127026472	Tolerant
China	HLJ	0.9550561797752809	1.3685714285714285	1.1111111111111112	0.5277777777777778	1.5628888888888888	1.0833333333333335	1.10145645324297	Enhanced
China	HLJ	0.970828603859251	1.088	0.9863013698630138	0.66875	0.9141129032258065	0.5882352941176471	0.8693713618442863	Tolerant
China	HLJ	1.0321802935010482	1.4000000000000001	1.0035353535353535	1.1181818181818182	1.0516501650165015	0.6416666666666667	1.041202382816898	Enhanced
China	HLJ	0.9480508474576271	1.0	0.9574468085106382	0.5042553191489362	1.175296442687747	0.5986842105263158	0.8639556047218774	Tolerant
China	HLJ	0.9086062941554272	0.8545454545454545	0.9848314606741573	0.39615384615384613	1.3319565217391305	0.4166666666666667	0.8154600406557804	Moderate
China	HLJ	1.0876059322033897	1.216190476190476	1.186986301369863	1.0374999999999999	1.2218631178707222	0.8706896551724138	1.1034725804678107	Enhanced
China	HLJ	0.9894276094276094	1.2891666666666668	1.1168831168831168	0.8461538461538461	1.1836585365853658	1.16	1.0975482959527676	Enhanced
China	HLJ	0.9876780626780626	1.2972727272727271	0.8440366972477064	0.7444444444444445	0.9440548780487805	0.8525641025641025	0.9450084853759705	Tolerant
China	HLJ	1.0728368794326242	0.8740740740740741	0.8429245283018869	0.9416666666666667	0.9958333333333332	0.9224137931034484	0.9416248791520055	Tolerant
China	HLJ	1.0161971830985916	1.217037037037037	1.047938144329897	0.8411764705882353	0.8550343249427917	0.7916666666666666	0.9615083044438698	Tolerant
China	HLJ	0.9994602929838089	1.2965517241379312	1.1194029850746268	0.8862068965517241	1.189183673469388	1.1666666666666667	1.109578706480691	Enhanced
China	HLJ	1.1077976817702844	1.2737931034482757	1.125	0.6388888888888888	0.7573529411764707	0.515625	0.9030762692139866	Tolerant
China	HLJ	1.14	1.388695652173913	1.032716049382716	0.47	1.0070666666666668	0.8095238095238096	0.9746670296245176	Tolerant
China	HLJ	0.9864087301587302	1.1419354838709677	0.9194736842105262	0.8529411764705882	0.7649390243902439	0.42142857142857143	0.8478544450882713	Moderate
China	HLJ	0.8766042780748663	1.3141176470588236	0.9736842105263159	1.0250000000000001	1.300902527075812	0.28378378378378377	0.9623487410866002	Tolerant
China	HLJ	1.0279955207166853	1.0691666666666666	1.0358108108108108	0.59	0.7360738255033556		0.8918093647395036	Tolerant
China	HLJ	0.9695384615384616	1.9953846153846155	0.9302197802197802	0.2642857142857143	0.7518018018018019	0.6136363636363636	0.9208111228111228	Tolerant
China	HLJ	1.0226467847157503	0.7791666666666667	1.010752688172043	0.3568181818181818	0.6433411214953272	0.7023809523809523	0.7525177325414868	Moderate
China	HLJ	1.16048	1.1671874999999998	1.078125	0.5222222222222221	0.9466019417475727	1.2142857142857142	1.0148170630425848	Enhanced
China	HLJ	1.0944199706314244	0.92125	1.0999999999999999	0.7000000000000001	1.154724409448819	0.8333333333333334	0.967287952235596	Tolerant
China	HLJ	1.0341685649202734	1.2569230769230768	1.157142857142857	1.26	1.1797826086956522	2.0	1.3146695179469765	Enhanced
China	HLJ	1.1133004926108374	1.0255172413793103	0.9098130841121496	0.7222222222222222	0.8149497487437187	0.6160714285714285	0.8669790362732779	Tolerant
China	HLJ	0.9740802675585285	1.2592857142857141	1.09	0.83125	0.9814126394052045	0.8455882352941175	0.9969361427572606	Tolerant
China	HLJ	0.9783103168155972	1.2641379310344827	0.926923076923077	1.1538461538461537	1.0723404255319149	0.7105263157894737	1.0176807033234498	Enhanced
China	HLJ	0.7524752475247525	0.89	0.9459459459459459	1.5666666666666667	0.888888888888889	0.6153846153846154	0.9432268940684784	Tolerant
China	HLJ	0.79981718464351	1.0470000000000002	1.0357142857142856	0.8111111111111111	1.0569354838709677	0.6290322580645161	0.8966017205673983	Tolerant
China	HLJ	0.9396551724137931	1.2833333333333334	0.9575581395348837	2.0	0.9502403846153846	0.410377358490566	1.0901940647313269	Enhanced
China	HLJ	0.9279944289693594	1.4706666666666666	0.9686666666666667	0.4466666666666667	0.7687074829931974	0.5972222222222222	0.8633206890307964	Tolerant
China	HLJ	0.9740604949587535	1.2536	1.0994047619047618	0.575	1.0905511811023623	0.5625	0.9258527396609795	Tolerant
China	HLJ	1.066950053134963	1.4555555555555555	1.054375	1.0	1.0648464163822524	0.6538461538461539	1.0492621964864874	Enhanced
China	HLJ	0.9815632965165675	1.3162962962962963	1.038505747126437	2.0	0.8453191489361701	0.44565217391304346	1.1045561104647523	Enhanced
China	HLJ	1.0781115879828325	1.1904761904761905	0.9619791666666666	0.46249999999999997	1.6794258373205744	1.6111111111111112	1.1639339822595625	Enhanced
China	HLJ	0.9185915492957746	1.3457142857142859	0.803191489361702	1.4	0.7898305084745763	0.4264705882352941	0.947299736846939	Tolerant
China	HLJ	0.9634443541835905	1.432	0.9893617021276596	1.1857142857142857	0.9380165289256198	0.7155172413793104	1.0373423520550777	Enhanced
China	HLJ	1.0240528634361235	0.9558333333333334	0.9072222222222222	2.0	0.7390060240963855	0.9250000000000002	1.091852407181344	Enhanced
China	HLJ	1.0062910798122067	1.3894736842105262	0.9354838709677418	0.36363636363636365	0.6535947712418301	0.5638297872340426	0.8187182595171185	Moderate
China	HLJ	0.9734745762711865	1.048181818181818	0.961931818181818	1.8	1.0105577689243026	0.8461538461538461	1.1067166379521618	Enhanced
China	HLJ	0.9285075960679178	0.8875	0.9865	1.0894736842105264	0.9437086092715232	1.5000000000000002	1.0559483149249946	Enhanced
China	HLJ	0.9846827133479212	0.5364785992217899	0.9425287356321839	0.91	0.6995879120879122	1.7499999999999998	0.970546326714968	Tolerant
China	HLJ	0.9182713347921225	1.2930434782608695	1.1383116883116884	0.6437499999999999	0.6941580756013745	0.6785714285714285	0.894351000922914	Tolerant
China	HLJ	0.9533891213389122	1.2753333333333332	0.847196261682243	1.3583333333333334	0.4623271889400922	0.6612903225806451	0.9263115935347598	Tolerant
China	HLJ	0.9815581854043393	1.1443243243243244	0.953030303030303	1.1928571428571428	1.2449626865671641	0.7307692307692307	1.0412503121587509	Enhanced
China	HLJ	1.0452261306532664	0.8744	1.0073863636363636	0.33333333333333337	0.7179268292682927	0.7642857142857143	0.7904263951961618	Moderate
China	HLJ	1.085431654676259	1.3900000000000001	1.0181318681318683		0.995090909090909	0.7575757575757576	1.0492460378949588	Enhanced
China	HLJ	0.9122171945701357	1.1543999999999999	1.028191489361702	1.17	0.8352601156069364	0.49375	0.9323031332564624	Tolerant
China	HLJ	0.95635305528613	1.041875	0.985	0.625	0.8039772727272727	0.546875	0.8265133880022337	Moderate
China	HLJ	0.94472049689441	0.7068421052631578	0.9964285714285714	0.6807692307692308	0.6510660980810234	0.7840909090909091	0.7939862352545505	Moderate
China	HLJ	0.9735849056603774	1.4181818181818182	0.8648514851485148	0.7586206896551725	0.8032786885245902	0.6358695652173912	0.9090645253979774	Tolerant
China	HLJ	1.127870680044593	0.94	1.1605882352941177	1.2857142857142858	0.9319182389937107	0.94	1.0643485733411178	Enhanced
China	HLJ	0.9091887417218543	1.168027210884354	0.8775510204081631	1.6	0.7486187845303868	0.46428571428571425	0.961278578638412	Tolerant
China	HLJ	0.9349956255468067	1.2476190476190476	1.0854651162790698	0.5117647058823529	1.265438596491228	0.7642857142857143	0.9682614676840364	Tolerant
China	HLJ	1.009282700421941	1.1	1.058139534883721	1.6333333333333333	0.9716393442622951	0.5675675675675675	1.0566604134114763	Enhanced
China	HLJ	1.022914979757085	0.8913333333333333	1.0840659340659342	1.1538461538461537	1.2494897959183673	0.7395833333333334	1.0235389217090345	Enhanced
China	HLJ	0.7557630736392742	1.0742857142857143	0.9156565656565656	1.3	1.0344827586206897	0.7651515151515151	0.9742232712256266	Tolerant
China	HLJ	1.0255102040816326	0.9354838709677419	1.0067708333333334	0.9363636363636363	0.6646031746031745	0.7905405405405405	0.8932120433150098	Tolerant
China	HLJ	0.9471681415929204	1.0735714285714286	1.069753086419753	1.06	1.1540609137055837	1.0689655172413794	1.0622531812551774	Enhanced
China	HLJ	0.9989273927392739	1.4076923076923078	0.9967289719626168	0.5153846153846154	1.0157232704402515	0.7434210526315789	0.946312935141774	Tolerant
China	HLJ	1.0117598684210527	1.0444444444444445	0.9252941176470588	0.6923076923076923	0.6242424242424243	0.6630434782608695	0.8268486708872569	Moderate
China	HLJ	0.9216878402903811	0.8041176470588235	0.9055555555555556	2.0	1.2202970297029703	0.828125	1.113297178767955	Enhanced
China	HLJ	1.0415428167020522	0.8475	1.085	1.0866666666666667	1.248491379310345		1.0618401725358126	Enhanced
China	HLJ	0.9456390977443608	1.0858333333333332	1.0715053763440858	0.5095238095238095	0.9517667844522968	1.0925925925925926	0.9428101656650797	Tolerant
China	HLJ	1.0281096963761018	1.3784	1.0435	0.5874999999999999	0.947905027932961	0.4829545454545454	0.9113948782939346	Tolerant
China	HLJ	0.9348610067618333	1.203888888888889	0.9542105263157894	0.6666666666666666	0.6155120481927709	0.87	0.8741898561376581	Tolerant
China	HLJ	0.8141774891774892	0.7346456692913387	0.8970238095238096	1.825	1.099236641221374	1.1323529411764706	1.0837394250650805	Enhanced
China	HLJ	1.1451315789473684	1.6333333333333333	0.8666666666666667	0.33333333333333337	0.7173841059602649	1.0595238095238095	0.9592288046274627	Tolerant
China	HLJ	0.8712962962962962	1.5894736842105264	1.0174418604651163	0.6666666666666666	0.5828092243186582	0.35000000000000003	0.8462812886595438	Moderate
China	HLJ	1.0317948717948717	1.0347826086956522	1.0080246913580246	0.8826086956521739	0.8360128617363344	0.9	0.9488706215395095	Tolerant
China	HLJ	0.9918056562726614	1.1207407407407408	0.9340659340659341	0.7073170731707318	0.5118577075098814	0.6428571428571428	0.8181073757695154	Moderate
China	HLJ	1.0811085972850678	1.6505882352941175	1.0875000000000001		1.1215555555555556	0.8793103448275863	1.1640125465924656	Enhanced
China	HLJ	1.0315942028985507	1.0556521739130436	1.0160714285714285		0.7897435897435897	0.7569444444444445	0.9300011679142115	Tolerant
China	HLJ	1.5075757575757576	0.7558823529411764	0.9615384615384616	1.0833333333333335	1.579081632653061	2.0	1.3145685896736319	Enhanced
China	HLJ	1.3315901814300959	1.1363636363636365	1.0933333333333333	0.612	1.2705445544554455	0.9125	1.059388617597085	Enhanced
China	HLJ	1.0298076923076922	1.296	0.901098901098901	0.6925925925925925	0.9023706896551724	1.2941176470588234	1.0193312537855304	Enhanced
China	HLJ	1.0351679104477611	1.0303030303030303	0.9041666666666667	2.0	0.9402985074626866	1.0178571428571426	1.1546322096228812	Enhanced
China	HLJ	1.1676991150442477	0.8223809523809523	0.9752336448598132	0.6791666666666667	0.7610112359550563	0.9112903225806451	0.8861303229145636	Tolerant
China	HLJ	1.0480392156862746	1.1090909090909091	0.9482142857142857	1.83	1.1018828451882847	0.7785714285714287	1.135966447375197	Enhanced
China	HLJ	0.8832417582417582	1.5373333333333332	1.05	1.1807692307692306	1.8906	1.2142857142857142	1.292705006105006	Enhanced
China	HLJ	1.1925000000000001	1.0	0.8949074074074073	0.7305555555555555	0.830108991825613	0.9250000000000002	0.928845325798096	Tolerant
China	HLJ	0.9849137931034484	0.9505300353356889	0.9903846153846154	0.5	0.9503424657534246	0.9090909090909092	0.8808769697780144	Tolerant
China	HLJ	0.9988898377455167	1.1063636363636364	0.9515625	1.0	1.0757575757575757	0.8719512195121951	1.0007541282298207	Enhanced
China	HLJ	1.1397058823529411	1.4842105263157894	0.9272277227722773	0.8461538461538461	0.7605191256830601	0.6341463414634146	0.9653272407902214	Tolerant
China	HLJ	1.0398573692551505	1.1076923076923078	0.9686915887850468	0.5884615384615385	1.0105633802816902	1.2166666666666668	0.9886554751904001	Tolerant
China	HLJ	1.0918836140888208	1.025	0.9354838709677418	0.8161290322580644	0.754136690647482	1.511904761904762	1.0224229949778116	Enhanced
China	HLJ	1.0705019305019305	1.0225	1.046039603960396	1.8	1.3246724890829695	1.4499999999999997	1.285619003924216	Enhanced
China	HLJ	1.1052293577981651	1.355	0.9695402298850576	0.7972222222222223	1.063197026022305	0.6595744680851064	0.9916272173354761	Tolerant
China	HLJ	0.9915686274509804	0.6333333333333333	0.9459677419354838	2.0	1.5905940594059407	2.0	1.3602439603542897	Enhanced
China	HLJ	1.2719626168224298	1.3666666666666667	0.941875	0.9	0.5880697050938338	0.7142857142857143	0.9638099504781076	Tolerant
China	HLJ	1.102880658436214	1.1307142857142858	0.956060606060606	0.3795454545454545	0.6835834896810508	0.483695652173913	0.7894133577685873	Moderate
China	HLJ	1.0219256434699713	0.83125	1.104375	0.585	0.9121276595744681	0.5185185185185185	0.8288661369271596	Moderate
China	HLJ	0.894291986827662	0.8513333333333333	0.8414285714285715	0.6666666666666666	0.6914239482200647	0.4574468085106383	0.7337652191644893	Moderate
China	HLJ	1.206907894736842	1.4828571428571429	1.027325581395349	0.6485714285714286	0.4773869346733668	2.0	1.1405081637056884	Enhanced
China	HLJ	0.8288100208768268	1.0584	0.8752747252747253	0.7137931034482758	0.5941747572815534	0.7027027027027027	0.7955258849306807	Moderate
China	HLJ	1.4606223175965665	1.4240000000000002	1.0419540229885058	0.9083333333333333	0.658086785009862	0.89	1.0638327431547112	Enhanced
China	HLJ	1.3076861489191354	1.0553333333333332	0.9377450980392157	0.46825396825396826	0.5559716599190283	0.9431818181818181	0.8780286711077498	Tolerant
China	HLJ	0.9614857142857143	1.2022222222222223	1.021153846153846	1.25	0.7970070422535213	0.5446428571428571	0.9627519470096934	Tolerant
China	HLJ	1.0214548802946595	1.07875	0.9357798165137614	1.1482758620689655	0.7668097281831187	0.32432432432432434	0.8792324352308049	Tolerant
China	HLJ	1.226956106870229	1.3473076923076923	0.9650375939849625	0.9956521739130436	2.0	1.25	1.2974922611793211	Enhanced
China	HLJ	1.1572289156626507	0.975	0.8876623376623376	0.8467741935483871	0.78023598820059	0.13829787234042554	0.7975332179023984	Moderate
China	HLJ	0.8788471177944863	0.9679775280898876	0.5833333333333334	0.7723684210526316		0.4166666666666667	0.7238386133874011	Moderate
China	HLJ	0.9512843224092117	1.0095238095238095	0.9310344827586208	0.45833333333333337	0.7451612903225807		0.8190674476695113	Moderate
China	HLJ	1.0724664224664222	1.252727272727273	0.9400943396226416	1.2121212121212122	0.9413385826771654	0.7105263157894737	1.021545690900698	Enhanced
China	HLJ	1.080497592295345	1.69	0.9565420560747664	0.36666666666666664	0.569468085106383	0.9852941176470588	0.9414114196317033	Tolerant
China	HLJ	1.1607566765578634	1.5039024390243902	1.0638297872340425	0.9535714285714286	0.836021505376344	1.232142857142857	1.1250374489844874	Enhanced
China	HLJ	1.091881342701015	0.98125	1.0204081632653061	0.7038461538461539	0.684085510688836	0.9871794871794871	0.911441776280133	Tolerant
China	HLJ	1.0469867211440245	1.4858333333333331	0.9677419354838709	0.734	0.5660234899328859	0.615	0.9025975799823525	Tolerant
China	NM	1.046523784631469	0.516622691292876	1.3688524590163935	2.0	1.1450980392156862	0.5	1.0961828290260707	Enhanced
China	NM	1.0274616079494128	1.0053030303030304	1.0512345679012347	0.8730769230769231	0.7530092592592592	1.096153846153846	0.9677065391072843	Tolerant
China	NM	0.902685284640172	0.963302752293578	0.9284810126582278	1.1375	0.704326923076923	1.1875	0.9706326621114836	Tolerant
China	NM
China	NM	1.0954751131221718	0.7994227994227995	0.8826815642458101		0.9498659517426274	1.1923076923076923	0.9839506241682201	Tolerant
China	NM	1.1933727810650887	0.7851190476190476	1.229655172413793	2.0	1.1562893081761008	0.6470588235294117	1.1685825221339068	Enhanced
China	NM	0.9856519631604459	0.9933701657458563	0.9171270718232044	1.1857142857142857	0.7358181818181818	1.469387755102041	1.0478449038940025	Enhanced
China	NM	1.0767094017094019	1.1239406779661016	0.8887179487179486	0.4175	0.4444444444444445	0.7441860465116279	0.7825830865582541	Moderate
China	NM	1.629061224489796	0.9477756286266924	1.147887323943662	1.1666666666666667	1.4976510067114095	1.7619047619047619	1.3584911020571646	Enhanced
China	NM	1.127954360228199	0.7830845771144278	1.165680473372781	2.0	1.242296918767507	1.8333333333333335	1.3587249438027078	Enhanced
China	NM	1.0363311494937462	1.0438888888888889	1.021153846153846	1.23	0.6715498938428874	0.9148936170212766	0.9863028992334408	Tolerant
China	NM	1.0166704468133363	1.0391766268260292	0.9458668617410387		0.7338899034698669	0.823529411764706	0.9118266501229954	Tolerant
China	NM	1.1601494728413186	1.0839802399435428	0.9877300613496933	0.25588235294117645	0.5040816326530612	0.6486486486486487	0.7734120680629069	Moderate
China	NM
China	NM	1.0032147671886342	0.8720852764823451	0.8474576271186441	1.092857142857143	0.8544811320754716	0.45312499999999994	0.853870157620373	Tolerant
China	NM	1.0875075437537718	1.2785763175906912	0.9103658536585366	2.0	0.7762237762237761	1.3333333333333335	1.231001137426685	Enhanced
China	NM	1.0577149587750294	1.1920152091254752	1.2231884057971014	1.035928143712575	0.7808593749999999	0.9047619047619048	1.0324113328620144	Enhanced
China	NM	1.029324894514768	1.1517857142857142	1.3450643776824034	0.5228571428571429	1.1626702997275205	0.7894736842105264	1.0001960188796792	Enhanced
China	NM	1.2772699573430835	1.6324972737186478	0.9767441860465117	1.0869565217391306	1.1317991631799165	1.1590909090909092	1.2107263351863666	Enhanced
China	NM	1.056723716381418	1.0844262295081968	0.8322033898305086	0.6470588235294118	0.42032902467685085	1.0212765957446808	0.8436696299451777	Moderate
China	NM	1.1236621534493876	0.6481481481481483	0.9433333333333334	1.9375	1.4873595505617978	0.7962962962962963	1.1560499136314937	Enhanced
China	NM	1.8236290493330511	0.7156160458452722	1.112	0.6	0.5242825607064018	2.0	1.1292546093141207	Enhanced
China	NM	1.1231141944719745	0.9572708476912475	0.9662721893491124	0.6799999999999999	0.5568561872909699	1.2244897959183674	0.9180005357869453	Tolerant
China	NM	0.9741635687732342	1.3366788321167882	0.88	2.0	0.691767554479419	1.4285714285714286	1.2185302306568118	Enhanced
China	NM	1.1876027236440478	0.8998682476943347	0.8747058823529411	0.6512820512820513	0.5429640718562875	0.8153846153846154	0.8286345987023797	Moderate
China	NM	1.0978116417117036	1.56437125748503	0.8383233532934132	0.3727272727272727	0.48905109489051096	1.037037037037037	0.8998869428574946	Tolerant
China	NM	1.0570188717327682	1.0843853820598006	0.911111111111111	0.5789473684210527	0.5775720164609054	1.641025641025641	0.9750100651352133	Tolerant
China	NM	1.2609596510359868	1.3316176470588235	1.454639175257732	1.2842105263157895	1.2496598639455783	0.9074074074074073	1.248082378503553	Enhanced
China	NM
China	NM	1.331437598736177	1.4039039039039038	1.665289256198347	2.0	0.7256944444444444	2.0	1.5210542005471455	Enhanced
China	NM	1.2382511105915361	0.8783490224475018	0.9160427807486631	1.4818181818181817	0.604810996563574	1.027777777777778	1.0245083116578724	Enhanced
China	NM	1.1436703378294766	1.2563359884141927	0.9255319148936169	2.0	0.8134361233480176	0.918032786885246	1.1761678585617583	Enhanced
China	NM	1.0159768289264692	0.9515129420342691	0.9011428571428571	1.3636363636363635	0.7774	0.7843137254901961	0.9656637862050258	Tolerant
China	NM	0.9539040451552212	1.2522321428571428	0.8843930635838151	1.09375	0.6626146788990825	1.4249999999999998	1.0453156550825435	Enhanced
China	NM	1.0835247189653088	0.8632411067193676	1.0299363057324842	0.6521739130434783	0.582218309859155	0.6274509803921569	0.8064242224519917	Moderate
China	NM	1.1371822033898304	0.8822695035460992	0.9285714285714285	2.0	0.85368782161235	0.8548387096774194	1.109424944466188	Enhanced
China	NM	1.0599442796800576	2.0	1.193103448275862	0.4444444444444444	0.9489028213166144	1.0327868852459017	1.1131969798271468	Enhanced
China	NM	1.1254128440366973	1.4839857651245552	1.0704819277108433	0.7142857142857143	1.096286472148541	1.9411764705882353	1.2386048656490978	Enhanced
China	NM	1.2383120078740157	0.6383822363203807	0.933142857142857	1.2304347826086959	0.75890625	1.7575757575757573	1.0927923152536179	Enhanced
China	NM	1.1029065860215053	0.4987951807228916	0.8580838323353294	1.009090909090909	0.415929203539823	1.4782608695652175	0.8938444302126126	Tolerant
China	NM	1.2210464432686654	1.1200607902735562	0.8858695652173915	0.7642857142857143	0.7888613861386139	1.4615384615384615	1.0402770601204006	Enhanced
China	NM	1.6162096117295683	0.9335281227173119	1.0672727272727272	0.1	0.5609649122807017	1.543478260869565	0.9702422724783123	Tolerant
China	NM	1.0338308457711443	0.5702557625513103	0.8177914110429447		2.0	1.2857142857142858	1.141518461015937	Enhanced
China	NM	1.0239314729777464	1.4938181818181817	0.8710982658959537	1.7909090909090908	0.7733850129198966	0.45544554455445546	1.0680979281792207	Enhanced
China	NM	1.0758714127355584	1.9545454545454544	0.8838709677419354	0.5714285714285714	1.060128617363344	1.150943396226415	1.1161314033402132	Enhanced
China	NM	1.1591240875912407	0.6257281553398059	1.0126865671641792	2.0	0.8252767527675275	1.0769230769230769	1.1166231066309715	Enhanced
China	NM	0.7856732112051261	0.6088850174216028	0.9349112426035504	2.0			1.0823673678075698	Enhanced
China	NM	0.8562367864693445	1.0957642725598529	0.8602836879432625	1.4249999999999998	0.7112994350282487	1.5625	1.085180697000118	Enhanced
China	NM	0.7583832717072547	1.1104553119730185	0.9517335146159075	0.43	0.7698113207547169	0.8846153846153846	0.8174998006110471	Moderate
China	NM	0.8159400276188598	0.8988491823137491	0.9711656441717791	0.5823529411764706	0.7446866485013623	1.4807692307692308	0.9156272790919086	Tolerant
China	NM	0.8289556962025316	0.6075731497418244	1.0379518072289156	0.19047619047619047	1.4705882352941175	2.0	1.0225908464905966	Enhanced
China	NM	0.8820234255644204	1.0136425648021827	0.9444444444444445	0.4444444444444445	0.42486085343228197	1.6842105263157894	0.8989377098339273	Tolerant
China	NM	0.8887644046094751	2.0	1.0743801652892562	0.5727272727272726	0.7318087318087318	0.723404255319149	0.9985141382923142	Tolerant
China	NM	1.3302552263691163	0.6754716981132075	1.012820512820513		0.9949622166246851	1.4102564102564104	1.0847532128367865	Enhanced
China	NM	1.2386480378056297	0.7262200165425972	1.1654676258992804	0.24666666666666667	1.5443037974683542	2.0	1.1535510240637548	Enhanced
China	NM	1.0999127822463417	0.9664157498552404	0.8556756756756757	0.22499999999999998	0.50671875	1.65	0.8839538262962096	Tolerant
China	NM	0.9974515800203874	0.8060869565217391	1.0270967741935484	0.20555555555555555	1.0993548387096774	1.6363636363636362	0.9619848902274241	Tolerant
China	NM	1.078206465067779	0.8754098360655738	0.9533333333333334	0.14444444444444446	0.4537172011661807	1.4318181818181819	0.8228215769825823	Moderate
China	NM	1.212636165577342	0.9668085106382979	0.9090909090909091	0.39166666666666666	0.7859430604982206	2.0	1.0443575520785726	Enhanced
China	NM	1.1629186602870814	1.218347232752085	0.895625	0.6333333333333333	1.0277936962750716	1.8809523809523812	1.136495050599992	Enhanced
China	NM	0.943639053254438	1.4299212598425197	1.0097014925373133	0.7166666666666667	0.5878378378378379	2.0	1.1146277183564626	Enhanced
China	NM	1.0266963292547273	1.2039840637450199	0.8994708994708995	0.3666666666666667	0.7509977827050996	1.3859649122807018	0.9389634423538524	Tolerant
China	NM	1.2260081674323633	1.416454622561493	0.8957671957671958	0.3548387096774194	0.3231197771587743	2.0	1.0360314120995409	Enhanced
China	NM	1.185154880187025	1.383402489626556	0.8908045977011495	0.20833333333333334	0.43613861386138614	0.9827586206896551	0.8477654225665175	Moderate
China	NM	1.1541535226077815	1.217100371747212	0.8982035928143713		0.4888888888888889	1.3859649122807018	1.028862257667791	Enhanced
China	NM
China	NM	1.1319290465631928	2.0	0.9834355828220859	0.196875	0.6401840490797546	0.983050847457627	0.9892457543204434	Tolerant
China	NM	1.082477435418612	0.6444444444444444	0.8625806451612903	0.18181818181818182	0.5321782178217822	2.0	0.8839164874440518	Tolerant
China	NM	1.1765648102513553	1.584289496910856	0.9933774834437087	0.74	0.7789203084832905	1.0	1.0455253498482018	Enhanced
China	NM	1.1713953488372093	1.3286384976525822	1.2607142857142857	0.1	0.6844660194174758	1.893617021276596	1.0731385288163582	Enhanced
China	NM	1.2971014492753623	0.9000000000000001	0.8192090395480226	1.4000000000000001	0.7980735551663748	2.0	1.20239734066496	Enhanced
China	NM	1.0907147628590514	1.381243628950051	0.9734567901234568	0.4368421052631579	0.710897435897436	0.8958333333333334	0.9148313427377478	Tolerant
China	NM	1.0204802259887007	2.0	1.5670103092783505	0.4285714285714286	0.5566750629722922	0.8588235294117647	1.0719267593704227	Enhanced
China	NM	0.9962304792676361	1.0621433100824351	0.9880952380952381	1.488888888888889	0.6582191780821918	1.0153846153846153	1.034826951633501	Enhanced
China	NM	0.7202380952380952	0.9350574712643679	0.9712643678160919	1.475	0.5852103120759837	1.2258064516129032	0.9854294496679069	Tolerant
China	NM	1.1501971561715858	1.2478260869565216	0.8930635838150288		0.6647727272727273	0.9473684210526315	0.9806455950536991	Tolerant
China	NM	1.0787236391741195	1.090288713910761	0.9936708860759492		0.6388268156424581	0.8624999999999999	0.9328020109606576	Tolerant
China	NM	1.0614935822637106	0.840531561461794	1.004		0.6340531561461794	0.9838709677419355	0.9047898535227239	Tolerant
China	NM	1.0461181923522596	1.221356196414653	0.9787356321839082	0.7736842105263159	0.4583795782463929	1.1228070175438598	0.9335134712112315	Tolerant
China	NM	0.9404193076548025	1.048630519843488	1.0730337078651686		0.7404522613065326	1.1864406779661016	0.9977952949272186	Tolerant
China	NM	1.0291377816291163	0.871589085072231	0.9610465116279071	0.6523809523809524	0.7422434367541767	0.903225806451613	0.8599372623193328	Tolerant
China	NM	1.3211790765036635	1.475836431226766	1.1619402985074627	0.9000000000000001	0.858513931888545	0.9444444444444444	1.1103190304284805	Enhanced
China	NM	0.8293084522502745	0.6023604176123467	0.7848837209302326		0.7649842271293376	1.0517241379310345	0.8066521911706452	Moderate
China	NM	1.3182026593305824	1.1632768361581922	1.0466666666666666	1.1666666666666667	0.5496868475991649	0.9523809523809523	1.0328134381337042	Enhanced
China	NM	1.2273586093966493	1.3442808607021517	0.9748427672955975	1.2125	0.7224669603524229	0.9818181818181818	1.0772112299275005	Enhanced
China	NM	0.9638319672131147	1.1166666666666667	0.8587912087912088	1.0466666666666666	0.42103174603174603	0.9210526315789473	0.8880068144913918	Tolerant
China	NM	1.4475333257377236	1.448449287510478	1.0284848484848483	1.6222222222222222	0.8236842105263158	1.1794871794871795	1.2583101789947946	Enhanced
China	NM	1.008361980860355	0.8958057395143488	0.8578651685393258	0.46	0.5121951219512195	0.7386363636363636	0.7454773957502687	Moderate
China	NM	1.171912832929782	1.4808144087705561	0.9918238993710692	1.325	0.6119791666666667	0.6451612903225806	1.0377819330101092	Enhanced
China	NM	1.0859236002093147	2.0	0.9492063492063494	1.075	0.4220890410958904	0.663265306122449	1.0325807161056673	Enhanced
China	NM	1.1036397897451156	1.1270604395604396	0.8614035087719297	1.142857142857143	0.6726269315673289	1.2826086956521738	1.0316994180256884	Enhanced
China	NM	1.1536868268434133	1.184573002754821	0.9445859872611465	2.0	0.5467432950191571	0.8913043478260869	1.1201489099507709	Enhanced
China	NM
China	NM	1.2145113524185587	1.2263610315186246	0.9197860962566845	1.0777777777777777	0.6228710462287105	0.9672131147540983	1.0047534031590757	Enhanced
China	NM	1.195564761788717	1.237092731829574	0.8407035175879398	0.3190476190476191	0.3936416184971098	0.9827586206896551	0.8281348115734358	Moderate
China	NM	1.1614565039222575	1.3539976825028968	0.9798780487804879	0.6928571428571428	0.8135593220338984	1.125	1.0211247833494472	Enhanced
China	NM	1.1765456608054452	1.036101083032491	0.9466666666666667	2.0	0.5574850299401197	1.2888888888888888	1.1676145548889354	Enhanced
China	NM	0.9478213358830762	1.4475890985324948	0.8516304347826088	2.0	0.6086342229199372	2.0	1.3092791820196863	Enhanced
China	NM	1.0024466969591053	1.0945853324194654	0.9098684210526317	0.7888888888888888	0.4868159203980099	1.107142857142857	0.8982913528101597	Tolerant
China	NM	1.091098115659519	1.3949304987735076	1.1201438848920864	0.9551724137931035	1.0968253968253967	1.3125	1.161778384990602	Enhanced
China	NM	1.141837837837838	0.9510703363914372	0.7740112994350282	1.0078947368421054	0.5159949622166247	2.0	1.0651348621205055	Enhanced
China	NM	1.0406456346294937	1.4446583253128007	0.980263157894737	0.1	0.8560301507537689	1.5121951219512195	0.98896539842367	Tolerant
China	NM	1.1469871510855116	2.0	0.9807692307692308	1.4249999999999998	0.6072796934865899	2.0	1.3600060125568885	Enhanced
China	NM	0.8098354855828763	0.51629392971246	0.8852760736196319	0.6807692307692308	1.697160883280757	1.7000000000000002	1.0482226004941595	Enhanced
China	NM	1.102111111111111	1.0853563038371183	0.8913043478260869	1.8	0.9226244343891402	2.0	1.3002326995272429	Enhanced
China	NM	1.173509651274395	0.635048231511254	0.9080459770114944	0.7444444444444445	0.7455823293172692	0.911111111111111	0.8529569574449948	Tolerant
China	NM	1.0779205607476636	2.0	0.8069767441860466	1.5833333333333333	0.38572642310960065	0.4857142857142857	1.0566118911818216	Enhanced
China	NM	0.802455661664393	2.0	0.7666666666666667	1.3333333333333333	0.42249070631970265	0.8245614035087719	1.024917961915478	Enhanced
China	NM	1.0955467279949822	0.8144171779141105	0.895625	0.64	0.845631067961165	0.9855072463768118	0.8794545367078449	Tolerant
China	NM	1.3306608884073672	1.144625407166124	1.1631205673758864	0.6499999999999999	1.222488038277512	0.9298245614035089	1.073453243771733	Enhanced
China	NM	1.250357946410309	0.8514382402707276	0.9903954802259888	2.0	0.8906148867313917	0.8412698412698413	1.137346065818043	Enhanced
China	NM	1.041720284456485	2.0	1.0203592814371258	1.1379310344827587	1.6595505617977526	2.0	1.4765935270290205	Enhanced
China	NM	1.0147245246221357	0.8934939759036145	0.8826815642458101	0.3205128205128205	0.4847916666666667	0.821917808219178	0.7363537266950376	Moderate
China	NM	0.9544254658385093	0.49892857142857144	0.8826589595375722	1.2166666666666668	0.9919580419580419	0.589041095890411	0.8556131335532955	Tolerant
China	NM	1.3472773536895675	0.9427131072410633	0.896236559139785	0.6157894736842106	0.8269709543568464	0.1971830985915493	0.804361757783837	Moderate
China	NM	1.095469115481244	1.1490022172949002	0.8494623655913979	2.0	0.7213114754098362	1.9756097560975612	1.2984758216458232	Enhanced
China	NM	0.9972613855360584	2.0	2.0	0.5909090909090908	0.2275340393343419	0.5116279069767442	1.0545554037927058	Enhanced
China	NM	1.2029297275148536	0.5995792426367462	1.0303225806451612	1.1857142857142857	1.2085585585585585	1.1363636363636362	1.0605780052388736	Enhanced
China	NM	1.0075969612155138	1.051282051282051	0.77265625	0.6923076923076923	0.6333333333333334	0.1	0.7095293813564317	Moderate
China	NM	1.223230273367554	1.0079435127978817	0.9826923076923078	1.335294117647059	1.0124260355029584	0.9508196721311475	1.0854009865231513	Enhanced
China	NM	1.0752652149637076	0.7248949089210649	1.008125	2.0	0.3702524698133919	1.9655172413793103	1.1906758058462457	Enhanced
China	NM	0.8987451737451738	0.7093167701863353	0.8578651685393258	0.53125	0.5680221811460259	1.627906976744186	0.8655177117268411	Tolerant
China	NM	0.9106426853018672	1.029187817258883	0.9755952380952381	0.8805555555555555	1.2410764872521247	2.0	1.1728429639106115	Enhanced
China	NM	1.0454029511918275	1.1021846370683581	1.0695945945945946	2.0	0.6666666666666665	2.0	1.3139748082535745	Enhanced
China	NM	1.1468628190619892	0.8074468085106382	0.9175324675324675	0.6814814814814815	0.7131926121372032	2.0	1.0444193647872966	Enhanced
China	NM
China	NM	1.2198928269248848	0.7834335955576123	0.9981927710843372	0.23846153846153847	0.4651098901098901	2.0	0.9508484370230438	Tolerant
China	NM	1.082442748091603	1.0061934254406861	0.9798657718120805	1.1941176470588235	0.5838012958963283	0.5967741935483871	0.9071991803079847	Tolerant
China	NM	1.1949302634491918	1.1210898082744702	0.8516908212560387	1.2478260869565219	0.40066730219256436	0.1	0.8193673803547977	Moderate
China	NM	1.1258846559253124	1.9704570791527312	1.0476439790575915			2.0	1.5359964285339087	Enhanced
China	NM	1.0459908018396322	1.0083025830258303	1.0	0.5163265306122449	0.4989733059548255	0.1647058823529412	0.7057165172975791	Moderate
China	NM	1.546882494004796	0.5509708737864077	0.9819277108433735	2.0	0.5649333333333333	2.0	1.2741190686613184	Enhanced
China	NM	1.0522826766729205	1.443438914027149	0.8727272727272728	0.3928571428571429	0.514018691588785	1.1063829787234043	0.8969512794327792	Tolerant
China	NM	0.96366845627712	1.0954891622729934	0.7733990147783251	2.0	0.3845070422535211	0.6428571428571429	0.9766534697398505	Tolerant
China	NM	0.9468386023294509	0.9528781793842035	0.8010204081632653	0.3	0.4122137404580153	1.4054054054054055	0.8030593892900567	Moderate
China	NM	1.1165659831532373	1.9819639278557115	0.9969879518072289	0.5	0.4456	0.4086021505376344	0.9082866688923019	Tolerant
China	NM	1.1190317195325543	1.58203125	0.9583783783783784				1.2198137826369775	Enhanced
China	NM	1.2844036697247707	1.2993762993762994	0.8717514124293786	0.732	0.8649425287356323	0.875	0.9879123183776802	Tolerant
China	NM	1.0486491504967042	0.650525354042942	0.81	0.44166666666666665	0.2445205479452055	1.9615384615384615	0.85948336344833	Tolerant
China	NM	0.9637113402061857	0.8461077844311378	0.8562130177514794	2.0	0.5151574803149607	0.819672131147541	1.0001436256418839	Enhanced
China	HLJ	0.9617261904761905	0.8668181818181818	0.8335000000000001	1.4428571428571426	0.8308157099697885	1.0833333333333335	1.0031750930757726	Enhanced
China	HLJ	0.9731543624161074	0.9800000000000001	0.9500000000000001	0.7666666666666667	0.8876736111111111	0.5256410256410255	0.8471892776391519	Moderate
China	HLJ	0.9711711711711711	1.5754545454545452	0.932142857142857	0.6384615384615384	0.7757839721254356	0.8083333333333333	0.9502245696148135	Tolerant
China	HLJ	0.8899917287014061	1.2190476190476192	0.956043956043956	0.9249999999999999	0.8053468208092485	0.5217391304347826	0.886194875839502	Tolerant
China	HLJ	1.1478092783505154	1.1754545454545455	1.118421052631579	1.07	0.8229970326409495	1.0	1.0557803181795984	Enhanced
China	HLJ	1.0108527131782947	1.3863999999999999	0.8650862068965518	0.85	0.7617647058823529	0.2619047619047619	0.8560013979769935	Tolerant
China	HLJ	1.132829373650108	1.0358333333333334	0.9837349397590359	0.45000000000000007	0.8743169398907104	0.9632352941176471	0.9066583134584724	Tolerant
China	HLJ	0.980968858131488	1.035238095238095	0.8490566037735849	0.975	0.7659937888198757	0.7586206896551725	0.8941463392697028	Tolerant
China	HLJ	0.9136296296296297	1.2615384615384615	0.9815068493150685	1.2954545454545454	1.6620000000000001	1.3333333333333335	1.2412438032118398	Enhanced
China	HLJ	1.0459385665529009	1.1777777777777778	0.9114678899082569	1.25	0.869757174392936	1.3636363636363635	1.1030962953780392	Enhanced
China	HLJ	1.2343515541264738	1.738421052631579	1.0368644067796609	0.38809523809523805	0.8912095639943742	1.3055555555555556	1.099082895197147	Enhanced
China	HLJ	1.279668049792531	0.7736842105263158	0.9903846153846154	0.7057142857142857	0.7170945945945946	2.0	1.0777576260020572	Enhanced
China	HLJ	1.099337748344371	1.5475	1.152777777777778	0.7859375	0.3805484693877551	1.171875	1.022996082584984	Enhanced
China	NM	1.0861625986419527	0.8173575129533679	1.2142857142857144	2.0	1.3788043478260872	1.3	1.299435028951187	Enhanced
China	NM	1.1588305489260144	1.0276090557702926	1.1513157894736843	0.5285714285714286	0.7772727272727273	1.6190476190476193	1.043774528176961	Enhanced
China	NM	1.0709816858150383	1.2368827160493827	1.2654135338345862	0.8692307692307691	0.7973451327433629	1.75	1.1649756396121898	Enhanced
China	NM	1.0258671952428147	0.7383079348397268	0.9958083832335329		0.8684507042253521	0.7450980392156863	0.8747064513514224	Tolerant
China	NM	1.1914572864321606	0.9076042518397383	0.989171974522293	0.4384615384615384	0.7443609022556391	0.8125000000000001	0.8472593255852282	Moderate
China	NM	1.0875	1.1101614434947769	0.9365168539325843	0.4125		0.6619718309859155	0.8417300256826554	Moderate
China	NM	1.169549191947831	1.1030534351145038	0.9756578947368422	0.6714285714285715	0.6057660626029654	0.7307692307692307	0.8760373977666575	Tolerant
China	NM	1.2406853725850966	0.8635734072022161	0.998314606741573	0.5	0.8196721311475409	1.346153846153846	0.961399893971712	Tolerant
China	NM	0.8076698745990085	0.8675048355899421	0.7920289855072463	1.209090909090909	0.4826972010178117	1.4883720930232558	0.9412273164713622	Tolerant
China	NM	1.5531458262735796	0.8331071913161465	0.9354285714285715	0.20491803278688525	0.9226912928759895	0.8461538461538461	0.8825741268058364	Tolerant
China	NM	0.8621754009259881	0.8444662737393582	0.7013674459638288	0.1388888888888889	0.6427463149728472	2.0	0.8649407207484852	Tolerant
China	NM	1.0481422851289692	1.5759225650332729	0.9562043795620438	1.0777777777777777	0.3017915309446254	0.65	0.9349730897411149	Tolerant
China	NM	1.364902102973169	0.6437367303609342	0.9084507042253522	0.1	1.269736842105263	0.9285714285714285	0.8692329680393579	Tolerant
China	NM	1.048077822467496	0.9383116883116884	0.7954164337618781	0.28571428571428575	0.516450859690087	0.5	0.6806618483242391	Sensitive
China	HLJ	1.2046979865771812	1.0	1.0135	1.0769230769230769	1.2991841491841492	1.118421052631579	1.1187877108859976	Enhanced
China	HLJ	1.2695355191256832	0.8787878787878788	0.9829113924050632	0.832608695652174	1.0127551020408163	0.9117647058823529	0.9813938823156615	Tolerant
China	HLJ	1.2430051813471503	0.7668	1.1403614457831324	1.2142857142857144	1.660681818181818	0.7410714285714285	1.1277009313615405	Enhanced
China	HLJ	1.210342019543974	1.2193548387096773	0.9587628865979383	0.7409090909090909	0.9001742160278746	1.1458333333333335	1.0292293975203146	Enhanced
China	HLJ	1.05902004454343	0.7948275862068965	0.9951456310679611	1.0588235294117647	0.9075757575757576	0.8660714285714285	0.9469106628962064	Tolerant
China	HLJ	0.9972027972027971	0.9595348837209302	1.0816666666666666	1.0304347826086957	1.1660516605166051	0.857142857142857	1.0153389413097587	Enhanced
China	HLJ	1.1912121212121214	1.5904761904761904	1.1030864197530865	0.8095238095238094	1.055476673427992	0.7661290322580645	1.085984041108544	Enhanced
China	HLJ	1.0771767810026387	1.304848484848485	0.9175213675213675	1.375	1.2279644268774703	0.8125	1.1191685100416604	Enhanced
China	HLJ	1.1690258118234806	1.078	1.0	2.0	1.053859649122807		1.2601770921892574	Enhanced
China	HLJ	1.1580278128950696	0.9148936170212766	1.018348623853211	0.6658536585365854	0.5434782608695652	1.8928571428571428	1.032243186005475	Enhanced
China	HLJ	1.1878813559322032	1.1724137931034482	1.0222222222222221	1.4374999999999998	0.9463855421686748	1.11	1.1460671522377581	Enhanced
China	HLJ	1.2123287671232876	1.1922222222222223	1.0540697674418604	2.0	1.5315384615384615	0.8823529411764705	1.3120853599170503	Enhanced
China	HLJ	1.2692233009708738	0.95	0.9354838709677418	0.772	0.7937062937062936	1.234375	0.9924647442741515	Tolerant
China	HLJ	1.463885955649419	1.3928571428571428	1.2114864864864865	0.46428571428571436	1.5515037593984964	1.4833333333333334	1.261225398668432	Enhanced
China	HLJ	1.2616901408450705	1.1173684210526316	0.9175257731958764	0.8323529411764706	1.0830316742081447	2.0	1.201994825079699	Enhanced
China	HLJ	1.0745466756212223	0.978	1.1140243902439024	2.0	2.0	1.0657894736842106	1.3720600899248894	Enhanced
China	HLJ	1.1502706883217322	1.2176470588235293	1.036868686868687	0.9315789473684211	1.173469387755102	0.5471698113207547	1.0095007634097044	Enhanced
China	HLJ	1.0175666883539363	0.9767441860465116	0.9749999999999999	0.4263157894736842	0.9149888143176733	0.90625	0.8694775796986342	Tolerant
China	HLJ	1.0754445964432284	1.0199999999999998	0.9371287128712872	0.888888888888889	0.7562906724511931	1.0526315789473684	0.9550640749336609	Tolerant
China	HLJ	0.969920424403183	0.9226666666666667	0.781967213114754	1.2727272727272725	0.6418010752688171	0.8749999999999999	0.9106804420301157	Tolerant
China	HLJ	0.9637236962488563	0.9846511627906978	0.8182926829268292	1.8916666666666668	1.004800724637681	1.1875	1.1417724888784553	Enhanced
China	HLJ	1.2768261964735517	2.0	1.0204081632653061	0.2647058823529412	0.8860569715142429	0.5285714285714286	0.9960947736962451	Tolerant
China	HLJ	1.4840133222314738	1.7384615384615385	0.9553571428571429	0.40555555555555556	0.6110964912280702	1.2142857142857142	1.0681282941032493	Enhanced
China	HLJ
China	HLJ	1.0717485549132948	1.4805263157894737	1.0930232558139537	0.6551724137931034	0.9969325153374232	2.0	1.2162338426078747	Enhanced
China	HLJ	1.3295880149812733	1.5759999999999998	1.103448275862069	0.5666666666666667	0.800429799426934	0.573170731707317	0.99155058144071	Tolerant
China	HLJ	1.1209213051823415	1.3692307692307693	1.2727272727272725	1.5000000000000002	1.1212727272727272	0.9537037037037037	1.2229759630194692	Enhanced
China	HLJ	1.2815884476534296	1.1012903225806452	0.9714285714285713	1.13	1.1182432432432432	0.475	1.0129250974843147	Enhanced
China	HLJ	1.1565885206143895	1.5119999999999998	1.0135	1.25	1.331818181818182	0.5833333333333334	1.1412066726276506	Enhanced
China	HLJ	1.0732924693520138	1.3191304347826087	1.1264367816091956	0.94	1.258555133079848	1.13	1.1412358031372776	Enhanced
China	HLJ	1.080441400304414	0.9635	1.1063829787234043	2.0	1.7282608695652175	0.49324324324324326	1.2286380819727132	Enhanced
China	HLJ	1.03552091878589	0.9713333333333334	1.0	1.3	1.2485018726591761	0.8804347826086957	1.0726318178978491	Enhanced
China	HLJ	1.2138563049853373	0.9420512820512821	0.9723958333333335	1.276470588235294	1.2554726368159204	0.7073170731707317	1.0612606197653165	Enhanced
China	HLJ	1.0191218130311617	1.5	1.3192771084337347	1.15	2.0	2.0	1.498066486910816	Enhanced
China	HLJ	1.067033773861968	0.9954838709677419	1.1348314606741572	1.9727272727272724	1.6425847457627119	0.775	1.2646101873323088	Enhanced
China	HLJ	1.0980190174326465	1.0789473684210527	1.2541666666666667	0.675	1.1134453781512605	0.6959459459459459	0.9859207294362621	Tolerant
China	HLJ	0.9745412844036696	0.9734999999999999	1.2993589743589744	0.8785714285714287	1.8650793650793651	1.7631578947368423	1.29236815785838	Enhanced
China	HLJ	1.0173413897280967	1.1319230769230768	1.06	1.0583333333333333	1.1586580086580087	0.4941860465116279	0.9867403091923572	Tolerant
China	HLJ	1.0029048656499637	1.3977777777777778	1.1137362637362638	0.9842105263157895	1.135036496350365	0.9696969696969697	1.1005604832545215	Enhanced
China	HLJ	0.9838339222614841	1.0547826086956522	1.10126582278481	0.9166666666666666	1.2462006079027357	0.6650943396226414	0.9946406613223315	Tolerant
China	HLJ	1.006694560669456	0.6410256410256411	1.0636904761904762	2.0	1.2806501547987619	2.0	1.3320101387807226	Enhanced
China	HLJ	1.0755494505494505	1.517	1.3072368421052634	0.358974358974359	1.64921875	0.5290697674418605	1.0728415281784889	Enhanced
China	HLJ	0.9792810457516341	0.8352941176470589	1.0443877551020406	1.1176470588235294	0.8218208092485548	1.1666666666666667	0.9941829088732473	Tolerant
China	HLJ	1.0786805555555556	1.1409090909090909	1.1176470588235294	0.42	1.0	0.7419354838709677	0.9165286981931905	Tolerant
China	HLJ	1.1131939437635185	0.893717277486911	1.0938202247191011	1.365	1.0604982206405693	0.69375	1.0366632777683498	Enhanced
China	HLJ	0.8708379888268156	0.8263636363636363	1.2121212121212122	0.625	0.5967811158798283	0.19852941176470587	0.721605560826033	Moderate
China	HLJ	1.0498220640569396	1.3076923076923077	1.0675531914893617	0.48387096774193544	0.7008733624454149	0.6891891891891893	0.8831668471025248	Tolerant
China	HLJ	0.8551165803108808	1.3256000000000001	0.9856521739130436	0.33333333333333337	0.8337905236907731	0.41304347826086957	0.7910893482514835	Moderate
China	HLJ	0.8761295822676897	0.6814814814814815	0.946236559139785	2.0	1.1484716157205241	0.53125	1.03059487310158	Enhanced
China	HLJ	0.9671907040328093	1.0178378378378377	0.9310344827586208	0.6882352941176471	1.2813559322033898	1.0921052631578947	0.9962932523513666	Tolerant
China	HLJ	0.9452167414050822	0.7415	0.9855263157894736	0.565	0.8668103448275862	0.9274193548387096	0.838578792810142	Moderate
China	HLJ	1.1183357879234168	1.2875	1.0384615384615385	1.4272727272727272	0.7232647814910026	0.75	1.057472472524781	Enhanced
China	HLJ	0.9944700460829493	0.8019354838709677	0.8680232558139535	0.6297297297297297	0.8980038022813688	1.0357142857142858	0.8713127672488757	Tolerant
China	HLJ	1.0756640959725792	1.4363636363636365	0.8999999999999999	0.4159090909090909	0.5947482014388489	0.6283783783783784	0.8418439005104222	Moderate
China	HLJ	0.9694995278564683	0.6794444444444445	1.003804347826087	0.38888888888888884	0.6446933962264151	0.5972222222222222	0.7139254712440876	Moderate
China	HLJ	0.866079295154185	0.888111888111888	0.9324468085106383	1.8888888888888888	0.9390522875816992	0.5	1.00242986137455	Enhanced
China	HLJ	1.0267417311752287	0.7302238805970149	0.9778301886792453	2.0	1.026431718061674	1.3409090909090908	1.183689434903709	Enhanced
China	HLJ	0.9607256524506684	1.2316666666666667	0.9532710280373832	2.0	1.130925925925926	1.046296296296296	1.22048092822949	Enhanced
China	HLJ	1.0025368731563422	1.7459259259259259	1.0265	0.935	0.993375		1.1406675598164537	Enhanced
China	HLJ	0.9332351208014144	0.8265116279069767	0.9652380952380952	1.63	1.1221115537848605	1.2666666666666668	1.1239605107330022	Enhanced
China	HLJ	0.9811016949152542	0.8746341463414634	0.9383495145631067	0.9842105263157895	0.7884130982367757	0.37301587301587297	0.8232874755647104	Moderate
China	HLJ	1.0614973262032086	1.2845454545454547	0.9826315789473685	0.5421052631578948	0.8642857142857142	1.0588235294117645	0.9656481444252342	Tolerant
China	HLJ	0.98183776022972	1.243448275862069	0.9965686274509804	1.7133333333333332	1.02566765578635	0.6209677419354839	1.0969705657663227	Enhanced
China	HLJ	0.8576898932831135	0.7970833333333333	0.9626168224299066	2.0	0.8639455782312925	1.03125	1.0854309378796076	Enhanced
China	HLJ	0.9801355932203389	0.8594444444444445	0.9838235294117648	1.023076923076923	0.9536423841059604	0.7651515151515151	0.9275457315684911	Tolerant
China	HLJ	0.9846210995542348	1.038181818181818	1.225	0.5185185185185185	1.4877604166666667	0.45588235294117646	0.9516607009770692	Tolerant
China	HLJ	1.124215900802334	1.5761290322580646	0.9645631067961165	0.7208333333333333	0.7311290322580645	0.7499999999999999	0.9778117342413188	Tolerant
China	HLJ	1.1001564945226916	1.23	1.0033333333333334	0.5172413793103449	0.7497081712062257	0.5785714285714286	0.8631684678240039	Tolerant
China	HLJ	1.163141993957704	1.0682051282051281	0.941150442477876	0.9631578947368422	0.8096590909090908	0.671875	0.9361982583811069	Tolerant
China	HLJ	0.9215882806476485	0.6380952380952382	1.078395061728395	2.0	1.3150485436893204	2.0	1.3255211873601003	Enhanced
China	HLJ	1.0632506004803843	1.013939393939394	0.9203539823008849	0.8181818181818181	1.0634353741496598	1.278846153846154	1.0263345538163826	Enhanced
China	HLJ	0.9811663479923518	1.29	0.9673913043478262	1.1545454545454545	0.7093607305936074	0.9722222222222222	1.0124476766169104	Enhanced
China	HLJ	0.9508487654320988	0.9841379310344828	1.0173684210526315	0.8058823529411766	0.5998987854251012	0.856060606060606	0.8690328103243493	Tolerant
China	HLJ	0.9929421768707483	1.290769230769231	0.9375	0.5405405405405405	0.7778301886792452	0.5324074074074073	0.8453315907111953	Moderate
China	HLJ	1.0078602620087336	1.511111111111111	1.0	0.6944444444444444	0.6996543778801844	0.8695652173913043	0.9637725688059632	Tolerant
China	HLJ	1.0107796610169493	0.7881963596249311	0.9313725490196079	1.6	2.0	2.0	1.3883914282769148	Enhanced
China	HLJ	0.989112343966713	1.4408695652173913	0.9771844660194173	0.5205128205128204	0.7041747572815534	0.5106382978723404	0.8570820418117059	Tolerant
China	HLJ	0.9344932844932844	0.9037209302325582	1.034433962264151	0.49310344827586206	0.9179729729729731	0.5614754098360656	0.807533334679149	Moderate
China	HLJ	0.8997258396161755	1.033953488372093	0.8672566371681416	0.23888888888888887	0.5929333333333333	0.7884615384615384	0.7368699543066951	Moderate
China	HLJ	1.1129643669446552	0.933170731707317	0.9721052631578947	0.85	0.5812359550561798	0.8175675675675675	0.8778406474056024	Tolerant
China	HLJ	0.9530682800345721	1.3619999999999999	1.105056179775281	0.45000000000000007	0.8220848056537102	0.7388888888888889	0.9051830257254087	Tolerant
China	HLJ	1.0089988751406074	1.6511627906976745	0.9505681818181818	0.8290322580645161	0.7994269340974212	0.9782608695652174	1.0362416515639363	Enhanced
China	HLJ	1.0069484240687678	1.0147826086956522	1.0678571428571428	0.892	0.9422666666666667	0.6287878787878787	0.9254404535126847	Tolerant
China	HLJ	1.0552799433026223	1.5869230769230769	0.9130434782608695	0.7375	0.46746575342465757	0.7124999999999999	0.912118708651871	Tolerant
China	HLJ	1.0169656203288489	1.2422727272727272	0.9537037037037037	0.5517241379310345	0.6877470355731224	0.7109375	0.860558454134906	Tolerant
China	HLJ	1.114423076923077	1.2485	1.0744680851063828	0.7545454545454544	1.0634920634920635	0.586734693877551	0.9736938956574214	Tolerant
China	HLJ	1.152032520325203	1.1335000000000002	1.029126213592233	0.42800000000000005	0.5967326732673268	0.7152777777777778	0.8424448641604235	Moderate
China	HLJ	1.0104580152671756	1.502	1.0675531914893617	0.9562499999999999	0.9329918032786886	0.7430555555555556	1.0353847609317968	Enhanced
China	HLJ	1.1272226593233676	1.3041176470588236	0.9747619047619047	0.682608695652174	1.1719745222929936	0.7749999999999999	1.0059475715148771	Enhanced
China	HLJ	1.1826519337016574	1.4893333333333334	1.0833333333333333	0.8111111111111111	1.2668582375478925	0.6375	1.0784646581712212	Enhanced
China	HLJ	1.1393067364290386	1.3846153846153846	0.8650862068965518	1.4272727272727272	1.2348484848484849		1.2102259080124373	Enhanced
China	HLJ	1.1247191011235953	0.8085000000000001	0.9464285714285715	1.8555555555555554	0.6985751295336787	0.7343749999999999	1.0280255596069001	Enhanced
China	HLJ	0.9922709163346614	0.7908	1.1		2.0	1.1704545454545454	1.2107050923578413	Enhanced
China	HLJ	1.1647299509001638	1.16	0.9587628865979383	2.0	0.8726544622425628	1.3666666666666667	1.2538023277345554	Enhanced
China	HLJ	1.1725291828793774	1.1533333333333333	1.080841121495327	1.25	0.9242393509127789	0.6759259259259258	1.0428114857577904	Enhanced
China	HLJ	1.062363067292645	0.9421739130434783	0.9577272727272728	0.4708333333333333	0.6775	0.5128205128205129	0.7705696832028738	Moderate
China	HLJ	0.9893798449612403	0.6935	1.0388349514563104	2.0	2.0		1.34434295928351	Enhanced
China	HLJ	0.9871534820824881	0.9905555555555554	0.9939814814814814	0.25925925925925924	0.7936881188118812	0.6833333333333333	0.7846618717539998	Moderate
China	HLJ	0.9336589030803907	0.9089473684210526	1.120879120879121	1.0625	1.7333333333333332	0.9655172413793105	1.1208059945155346	Enhanced
China	HLJ	1.0967188665175243	1.3108333333333333	0.877027027027027	0.7	0.529416531604538	0.8583333333333334	0.8953881819692927	Tolerant
China	HLJ	1.0714922048997775	0.8753333333333334	0.9658878504672899	0.3772727272727272	0.6301242236024844	0.46031746031746035	0.7300712999821788	Moderate
China	HLJ	0.9642471042471042	0.8896551724137931	0.9793814432989691	1.1111111111111112	0.9297453703703703	1.0673076923076923	0.9902413156248401	Tolerant
China	HLJ	1.0268310369833211	0.8142307692307693	0.9067567567567567	0.596551724137931	0.5416049382716049		0.7771950450760766	Moderate
China	HLJ	0.9660795825179386	0.9013793103448277	0.9750000000000001	2.0	0.9226076555023923	0.4411764705882353	1.0343738364922324	Enhanced
China	HLJ	1.060491493383743	1.0866666666666667	1.0689024390243904	0.5263157894736842	0.8573863636363638	0.8428571428571429	0.9071033158403318	Tolerant
China	HLJ	1.1264885496183206	1.279375	1.0104166666666667	0.5	0.7471428571428571	0.6130952380952381	0.8794197185871805	Tolerant
China	HLJ	0.9023763648041105	0.93	0.9377450980392157	1.5454545454545452	0.9157142857142857	0.7803030303030303	1.0019322207191979	Enhanced
China	HLJ	1.118984375	2.0	1.0194174757281553	1.4249999999999998	1.0270883054892601	0.6893939393939393	1.2133140159352258	Enhanced
China	HLJ	1.0424444444444443	1.2987878787878788	0.9254464285714287	0.7055555555555556	0.8298177083333333	0.5913461538461539	0.8988996949231325	Tolerant
China	HLJ	0.9700486223662884	1.2	0.9635869565217392	1.0884615384615384	0.7259297520661157	0.46280991735537197	0.9018061311285089	Tolerant
China	HLJ	1.0622906898861353	1.1538095238095238	1.2234042553191489	0.55625	0.9137380191693291	0.4809160305343511	0.8984014197864146	Tolerant
China	HLJ	1.0743067345783817	1.102439024390244	1.0594736842105263	0.7575757575757576	0.7400255754475703	1.0681818181818181	0.9670004323973832	Tolerant
China	HLJ	1.0570212765957447	1.1848623853211009	1.204375	1.3333333333333333	1.690185185185185	1.8750000000000002	1.3907961967392273	Enhanced
China	HLJ	0.9613199665831244	0.583076923076923	1.0434782608695652	2.0	1.018679775280899	1.41	1.1694258209684185	Enhanced
China	HLJ	0.9773631840796021	1.289090909090909	0.9626168224299066	0.717391304347826	0.7255813953488371	0.5967741935483871	0.8781363014742447	Tolerant
China	HLJ	1.0131470829909612	0.9468181818181818	1.0878947368421052	0.682608695652174	0.5671501706484642	0.696078431372549	0.8322828832207393	Moderate
China	HLJ	0.9883486238532111	1.2476190476190476	0.898989898989899	0.548	0.6111111111111112	0.676470588235294	0.8284232116347604	Moderate
China	HLJ	0.997084318360914	0.9725	1.1646067415730337	1.4230769230769231	0.8298780487804878	1.25	1.10619100529856	Enhanced
China	HLJ	1.0329218106995885	1.3968421052631579	1.0963917525773197	0.5490196078431373	0.6199021207177814	0.84375	0.9231378995168308	Tolerant
China	HLJ	0.9498381877022655	1.1245454545454545	1.0121621621621621	0.3735294117647059	0.6017401392111369	0.35714285714285715	0.7364930354214302	Moderate
China	HLJ	1.0877531340405013	1.2621428571428572	1.0073863636363636	1.7055555555555555	1.4673913043478262	0.7282608695652174	1.2097483473813868	Enhanced
China	HLJ	1.0577777777777777	0.9835555555555555	1.0526315789473684	0.6058823529411765	1.2124161073825503	1.3846153846153846	1.0494797928699688	Enhanced
China	HLJ	1.2338472834067549	1.0578947368421054	1.0357142857142856	1.2692307692307692	1.1512738853503184	0.66	1.067993493424039	Enhanced
China	HLJ	1.2709163346613546	1.1158823529411763	0.875968992248062	0.7368421052631579	1.4859420289855072	0.65625	1.0236336356832096	Enhanced
China	HLJ	1.3085581395348835	1.148125	0.8286407766990291	0.5769230769230769	0.6153021442495127	1.046875	0.920737356234417	Tolerant
China	HLJ	1.0232323232323233	1.15625	0.9325842696629214	0.8125	0.8568181818181818	0.6280487804878049	0.9015722592002051	Tolerant
China	HLJ	1.3473927392739273	1.9180645161290324	0.9662037037037037	1.012	1.2157975460122699	1.0595238095238095	1.2531637191071237	Enhanced
China	HLJ	1.0162292447777184	0.7470833333333333	0.9074074074074074	1.0538461538461539	0.9794344473007712	1.1166666666666667	0.9701112088886751	Tolerant
China	HLJ	1.5554934823091247	0.7523809523809524	0.9144736842105263	0.7999999999999999	1.231164383561644	1.875	1.1880854170770412	Enhanced
China	HLJ	1.1655691439322673	0.9056521739130434	1.0186915887850467	0.7777777777777777	1.0283400809716599	1.5714285714285714	1.077909889468061	Enhanced
China	HLJ	1.1362862010221464	1.9176470588235295	0.9309782608695653	0.8954545454545454	0.7822666666666667	0.8648648648648649	1.087916266283553	Enhanced
China	HLJ	1.1425	1.2264	1.3414634146341464	2.0	1.3284653465346536	0.8653846153846154	1.317368896092236	Enhanced
China	HLJ	1.0713807531380752	1.4242105263157894	0.9545454545454545	0.4115384615384616	0.5073375262054507	0.46808510638297873	0.8061829713543682	Moderate
China	HLJ
China	HLJ	1.2342967583238162	0.9598330725091286	1.0803571428571428			1.7500000000000002	1.256121743422522	Enhanced
China	HLJ	1.2814336075205641		1.314622641509434			0.5	1.0320187496766662	Enhanced
China	HLJ	1.3763546798029556	1.45	0.9883720930232559	0.7021791767554479	0.8027027027027027	1.05	1.0616014420473936	Enhanced
China	HLJ	1.313621964097149	1.1496	0.9642857142857142	0.8045454545454545	0.5966666666666667	2.0	1.1381199665991641	Enhanced
China	HLJ
China	NM	0.990304396843292	0.6803534303534304	0.998235294117647	1.4166666666666667	0.9611197511664075	0.6025641025641025	0.9415406069519242	Tolerant
China	NM	1.2	0.878222927409758	0.9029069767441861	1.4384615384615385	0.8871428571428571	1.2	1.08445571662639	Enhanced
China	NM	1.1058039961941009	0.9603673272112131	0.9517006802721089	1.5454545454545452	0.6306990881458967	0.6216216216216216	0.9692745431499143	Tolerant
China	NM	2.0	1.6672384219554033	1.0158823529411765	0.6111111111111112	1.266158536585366	1.3469387755102042	1.3178881996838767	Enhanced
China	NM	1.0109319274306094	2.0	0.8795811518324607	0.435	1.3011363636363635	0.7499999999999999	1.0627749071499055	Enhanced
China	NM	1.0504251700680274	1.1196377502383221	1.205925925925926	1.435	1.0411504424778761	0.5102040816326531	1.060390561723801	Enhanced
China	NM	1.1408666902822058	1.0126984126984127	0.9368098159509202	1.3333333333333333	0.7177835051546393	1.037037037037037	1.0297547990760914	Enhanced
China	NM	1.0853230637569533	0.9142857142857141	1.3095238095238095	2.0	0.6784023668639054	1.129032258064516	1.1860945354158166	Enhanced
China	NM	1.1045130641330165	0.8336043360433605	0.8987577639751553	1.5964285714285715	0.809116809116809	0.8571428571428572	1.0165939003066284	Enhanced
China	NM	0.8056543837357052		0.8715083798882682				0.8385813818119867	Moderate
China	NM	1.0405430711610486	0.731226918342224	0.9310975609756098		1.883173076923077	0.3880597014925373	0.9948200657788993	Tolerant
China	NM
China	NM	1.2528937577511368	1.1506450270495212	1.0181818181818183	1.465	0.6839344262295082	0.5903614457831325	1.0268360791658528	Enhanced
China	NM	1.0381529684435726	0.9222380275011853	0.92090395480226	1.0	0.88929889298893	0.8117647058823529	0.9303930916030501	Tolerant
China	NM	0.969162588865294	1.192262139755231	0.8679245283018868	1.6470588235294117	0.7391304347826088	1.3043478260869563	1.119981056886898	Enhanced
China	NM	1.0459354611179685	0.765033407572383	1.0	2.0	0.5972972972972973	1.0975609756097562	1.0843045235995674	Enhanced
China	NM	0.9867349313474517	1.3319523562920768	0.839572192513369	0.15052631578947367	0.19076923076923077	0.24	0.6232591711186003	Sensitive
China	NM	1.2386902197328737	0.6625277161862527	1.1096774193548387	0.8653846153846153	0.8849840255591054	1.0701754385964912	0.9719065724690297	Tolerant
China	NM	0.9245522388059702	1.33626901521217	0.8804878048780488	0.9235294117647059	0.5261316872427984	0.9756097560975611	0.9277633190002089	Tolerant
China	NM	0.9652297826861418	0.9396226415094339	0.8594594594594595	1.1111111111111112	0.39416243654822336	0.8000000000000002	0.8449309052190616	Moderate
China	NM
China	NM	1.100610659868382		0.9912280701754385	0.16206896551724137		0.19999999999999998	0.6134769238902655	Sensitive
China	NM	1.2024077046548958	1.5049833887043187	0.9876543209876544	0.1		0.2916666666666667	0.8173424162027072	Moderate
China	NM	0.7072351421188631	2.0	0.79			0.15	0.9118087855297158	Tolerant
China	NM	1.15600756859035	2.0	1.0841059602649008	0.8857142857142857		0.1891891891891892	1.0630034007517453	Enhanced
China	NM	1.032612517580872	1.0536663124335812	0.786470588235294	2.0	0.5719557195571956	0.6025641025641025	1.0078782067285077	Enhanced
China	NM	1.0389587073608617	0.7456264775413712	0.9136986301369863	0.125	1.1150753768844222	0.5686274509803921	0.7511644404840055	Moderate
China	NM	1.2399800598205384	1.2232764073371283	0.8827380952380952	0.4714285714285715	0.7727272727272727	1.3333333333333333	0.9872472899808232	Tolerant
China	NM	0.8405653170359052	1.1981818181818182	1.056081081081081	0.4416666666666667	1.5822580645161288	0.8428571428571429	0.9936016817231237	Tolerant
China	NM	1.0515484515484517	1.5958333333333332	1.0044303797468352	0.8833333333333334	0.6027027027027028	0.7692307692307692	0.9845131616492376	Tolerant
China	NM	1.2153474903474903	1.5290796160361375	1.130967741935484	2.0	0.7987212276214833	0.930232558139535	1.267391439013355	Enhanced
China	NM	1.1067251461988303	1.0846560846560847	0.9875		0.8093484419263457	0.7882352941176471	0.9552929933797817	Tolerant
China	NM	1.2718020541549955	0.6	0.9318181818181817	2.0	0.7223404255319149	0.9444444444444445	1.0784008509915894	Enhanced
China	NM	0.888015717092338	1.2456223379081874	1.0472972972972971	0.4166666666666667	0.3455056179775281	0.3582089552238806	0.7168860986943163	Moderate
China	NM	1.1735233062842045	0.7227954971857411	1.0124223602484472	2.0	1.0843949044585988	1.96875	1.3269810113628318	Enhanced
China	NM	1.342623637887678	1.1443193449334699	1.062111801242236	0.888888888888889	0.9072519083969466	0.2769230769230769	0.9370197763787161	Tolerant
China	NM	1.0945581192860252	0.735191637630662	0.9557575757575757		0.9721238938053096	0.9183673469387755	0.9351997146836697	Tolerant
China	NM	0.9177582613873175	0.975853187379266	0.8465909090909091	1.16	0.5761029411764707	0.7407407407407407	0.8695076732957839	Tolerant
China	NM	1.1469128276582774	2.0	1.7155339805825243	2.0	1.1356164383561644	0.6949152542372882	1.4488297501390424	Enhanced
China	NM	1.2004020100502513	0.9983122362869199	1.0496453900709222	1.5454545454545452	2.0	0.8688524590163935	1.277111106813172	Enhanced
China	NM	1.0176115181899985	0.9140445126630853	1.0	0.44871794871794873	0.44020028612303286	2.0	0.9700957109490109	Tolerant
China	NM	0.9565520986888045	2.0	0.9958333333333333	0.22745098039215686	0.7413098236775818	1.9743589743589742	1.149250868408475	Enhanced
China	NM	1.0523195876288658	0.9020683832840861	0.857070707070707	0.20434782608695654	0.6483180428134556	2.0	0.944020757814012	Tolerant
China	NM	1.0821268990169794	0.9150411790203727	0.8426966292134831	0.5133333333333333	0.6386227544910179	0.8076923076923076	0.799918850461249	Moderate
China	NM	0.9601743942315755	1.2119047619047618	1.1097902097902097	0.4774193548387097	2.0	2.0	1.2932147867942094	Enhanced
China	NM	1.2965517241379312	0.9784866468842729	0.8225108225108224	2.0	0.5751460435475306	0.4065934065934066	1.0132147739456607	Enhanced
China	NM	1.2329658413157418	1.396153846153846	1.00939226519337	1.5714285714285716	0.55472	0.6233766233766234	1.064672857911359	Enhanced
China	NM	0.8991702474440659	0.836704489393192	0.568796992481203		0.7443418013856813	2.0	1.0098027061408286	Enhanced
China	NM	1.124318429661941	1.2345454545454546	0.9353932584269662	1.2941176470588236	0.8018867924528301	1.4680851063829787	1.143057781421499	Enhanced
China	NM	1.3557702630166397	1.3316304810557686	0.8409326424870466	0.1	0.36613272311212813	1.1052631578947367	0.8499548779277201	Moderate
China	NM	1.0939231301939059	1.3628370457209849	0.9666666666666666	0.3243902439024391	0.9371747211895911	1.2954545454545454	0.9967410588546889	Tolerant
China	NM	1.3060422960725075	0.806896551724138	0.9766081871345028	2.0	0.8290625	0.7391304347826088	1.109623328285626	Enhanced
China	NM	0.897607347136067	0.8617210682492581	0.9347305389221557	1.15	1.3664041994750655	1.146341463414634	1.0594674361995302	Enhanced
China	NM	1.01066417212348	1.4180392156862744	0.9432748538011695	2.0	1.1976271186440677	1.2	1.2949342267091652	Enhanced
China	NM	1.1711135611907386	2.0	0.7421052631578947	0.45	0.5286144578313253	1.9655172413793103	1.1428917539265446	Enhanced
China	NM	1.1885588558855886	1.0922535211267606	0.9259459459459459	1.0	0.534006734006734	1.488888888888889	1.0382756576423198	Enhanced
China	NM	1.028852110806266	0.6145315487571702	0.7119791666666667	1.2999999999999998	0.6577433628318584	2.0	1.0521843648436602	Enhanced
China	NM	0.9820783132530119	1.2105263157894737	0.8174358974358974	0.38888888888888884	0.20974729241877255	0.59375	0.700404451297674	Moderate
China	NM	1.1805579773321708	1.6962025316455696	0.9666666666666666	0.36764705882352944	0.3787179487179487	0.3283582089552239	0.8196917320235181	Moderate
China	NM	1.1673316122975828	1.262279446828803	0.9631578947368421	0.435		0.7446808510638298	0.9144899609854116	Tolerant
China	NM	1.3251908396946566	1.7132530120481928	1.1176100628930816	0.6074074074074073	0.2603448275862069	0.7586206896551725	0.963737806547453	Tolerant
China	NM
China	NM	1.1788501210870932	0.6875425459496256	0.7198014340871485	2.0	0.472108843537415	0.8928571428571428	0.991860014586404	Tolerant
China	NM	1.3156469951272334	1.2671443193449337	1.0769230769230769	0.13	0.7241626794258373	0.6666666666666667	0.8634239562479579	Tolerant
China	NM	1.3030755711775044	1.7727543129089829	0.9925714285714287	0.16666666666666666	0.4858299595141701	0.8723404255319149	0.9322063940617781	Tolerant
China	NM	0.9323659198913782	0.8557013118062563	0.7391089108910891	0.9249999999999999	0.4081081081081081	0.888888888888889	0.7915288565976201	Moderate
China	NM	0.7643188854489165	1.1569620253164559	0.7823529411764706	0.14285714285714288	1.0016666666666667	1.1627906976744187	0.8351580598566786	Moderate
China	NM	1.321276595744681	1.4850746268656716	1.0584507042253521	0.375	0.6524064171122994	1.0566037735849056	0.991468686255485	Tolerant
China	NM	1.0432267129514836	1.1851508120649652	0.8048387096774193	2.0	0.5978102189781022	0.8205128205128205	1.0752565456974652	Enhanced
China	NM	1.1399263545502367	0.9894128970163618	0.8745664739884393	0.3695652173913044	0.21369294605809128	1.5999999999999999	0.8645273148340723	Tolerant
China	NM	1.1219468551489666	1.0807055050774985	1.0315789473684212	1.0	0.8411904761904762	0.5526315789473684	0.9380088937887884	Tolerant
China	NM	1.356048387096774	1.928723404255319	1.0099415204678361	0.9392857142857143	0.6176395939086294	0.6292134831460675	1.08014201719339	Enhanced
China	NM	1.1316569671681125	0.780837636259323	1.023121387283237	2.0	0.6537781147333839	1.2857142857142856	1.1458513985263903	Enhanced
China	NM	1.0260620525059667	0.9184834123222748	0.8742857142857143	2.0	1.4389908256880735	0.8591549295774649	1.1861628223965826	Enhanced
China	NM
China	NM	1.2543066527077187	0.9550304878048781	1.0584415584415585	0.6	0.6791999999999999	0.9074074074074073	0.9090643510602604	Tolerant
China	NM	0.9763986013986014	0.9045027214250372	0.9562091503267974		0.8344961240310078	0.712121212121212	0.8767455618605313	Tolerant
China	NM	1.0058655804480652	0.8592983779705772	1.1151079136690647		2.0	1.2	1.2360543744175414	Enhanced
China	NM	1.104824713641097	1.0701680672268907	1.447008547008547	2.0	0.9329457364341085	0.6714285714285715	1.204395939289869	Enhanced
China	NM	1.0359329519221119	1.300171526586621	1.0434508816120907	2.0	0.8920689655172415	0.88	1.1919373876063442	Enhanced
China	NM	0.842686292548298	1.3621776504297995	0.8031088082901554	2.0	0.5813253012048193	1.3584905660377358	1.1579647697518012	Enhanced
China	NM	1.1003221352968247	1.2633333333333334	1.38	1.038888888888889	0.8011049723756906	1.4166666666666667	1.166719332760234	Enhanced
China	NM
China	NM	1.1086592763020289	1.9064039408866995	1.606060606060606	2.0	1.0154639175257731	0.4769230769230769	1.3522518029496975	Enhanced
China	NM	1.3476014760147603	1.2210526315789472	1.0434482758620691	1.56	1.2058823529411764	0.85	1.2046641227328254	Enhanced
China	NM	1.0613644790507972	2.0	1.1795454545454547	0.1	0.5845833333333333	0.7058823529411764	0.9385626033117936	Tolerant
China	NM	1.0372811534500515	0.9230434782608696	0.9870967741935485	0.9444444444444444	0.6203225806451613	1.2258064516129032	0.9563324804344964	Tolerant
China	NM	1.0787452577033405	1.0957627118644067	0.911111111111111	2.0	0.5759717314487632	0.8666666666666667	1.0880429131323812	Enhanced
China	NM	1.0264912280701755	0.7301204819277108	0.8050314465408805	0.1	0.8595628415300547	0.34177215189873417	0.6438296916612593	Sensitive
China	NM	1.147044917257683	2.0	1.0931818181818183	0.87	1.196911196911197	0.6794871794871795	1.1644375186396463	Enhanced
China	NM	1.199755707977074	1.5918114143920594	0.8443396226415094	0.3909090909090909	0.419375	1.6363636363636362	1.013759078713895	Enhanced
China	NM	1.0082540154669841	1.0875471698113208	1.1481203007518797	0.29374999999999996	0.3461267605633803	0.7419354838709677	0.7709556217440888	Moderate
China	NM	1.1753465346534653	0.9608518634512997	1.0364161849710982	2.0	0.8951923076923077	0.44067796610169496	1.0847474761449776	Enhanced
China	NM	1.3775229357798164	0.8661800486618005	0.8767045454545453	2.0	0.8503018108651911	1.1538461538461537	1.187425915767918	Enhanced
China	NM	1.24120082815735	0.9455223880597015	0.9547738693467337	0.676470588235294	0.518809980806142	1.25	0.9311296091008701	Tolerant
China	NM	1.1176589917841566	0.5780787134997885	1.1522058823529413	2.0	0.9828767123287672	0.5211267605633803	1.0586578434215055	Enhanced
China	NM	1.314269340974212	1.4139705882352942	1.0604265402843602	1.2999999999999998	0.528643216080402	1.0645161290322582	1.1136376357677544	Enhanced
China	NM	1.2115728960512675	2.0	0.8752525252525252	0.6437499999999999	0.48307426597582037	0.5581395348837209	0.9619648703605557	Tolerant
China	NM	1.1137134052388291	1.186734693877551	0.9562874251497007	0.8142857142857143	0.5650918635170604	1.173913043478261	0.9683376909245194	Tolerant
China	NM	1.1194366197183099	1.1659033078880408	0.8983333333333334		0.6836898395721925	1.8157894736842104	1.1366305148392173	Enhanced
China	NM	1.3766233766233766	1.6147832267235251	1.0451612903225806	1.16	0.6583098591549296	0.7551020408163265	1.101663298940123	Enhanced
China	NM	1.057507443641004	0.9316185696361355	1.066225165562914	0.5314285714285715	1.6515570934256054	2.0	1.2063894739490386	Enhanced
China	NM	1.2650562903049514	1.226034308779011	0.9192546583850931	1.4249999999999998	0.7928030303030303	1.647058823529412	1.2125345185502499	Enhanced
China	NM	0.843730407523511	1.4795539033457248	0.9010582010582012		0.4159474671669794	0.8333333333333333	0.8947246624855498	Tolerant
China	NM	1.1820743470250352	1.2034606205250598	0.9244318181818181	0.27037037037037037	0.4181494661921708	1.222222222222222	0.8701181407527794	Tolerant
China	NM	1.1858423784804153	0.9823008849557521	0.9166666666666666	0.6	0.526378896882494	1.2105263157894737	0.903619190462467	Tolerant
China	NM	0.9992230595913294	0.5343137254901961	0.9265193370165745	2.0	0.839076923076923	1.0	1.0498555075291705	Enhanced
China	NM	1.3394373401534527	0.8731077471059661	1.2947089947089947	0.5538461538461538	0.8856589147286822	1.4782608695652175	1.070836670018078	Enhanced
China	NM	1.1867876954109935	1.0642533936651584	1.095808383233533	0.5187499999999999	0.6179012345679012	0.8837209302325582	0.8945369395183572	Tolerant
China	NM	1.0892080509760291	0.9104633003643934	1.2725	0.8749999999999999	1.7905405405405403	1.5217391304347825	1.2432418370526241	Enhanced
China	NM
China	NM	0.7642304034777884	0.5913757700205339	0.8833333333333333	0.8125	0.5609947643979057	1.0227272727272727	0.7725269239928058	Moderate
China	NM	1.019647577092511	0.5869872701555869	0.932258064516129	2.0	1.346590909090909	1.1714285714285715	1.1761520653806181	Enhanced
China	NM	1.1144405808958886	1.844316309719934	0.9300578034682081	0.2173913043478261	0.4770089285714286	1.2830188679245282	0.9777056324879688	Tolerant
China	NM	0.9930063137445362	0.9821344616831218	0.8810055865921789	0.15454545454545454	0.7518957345971563	1.8285714285714287	0.9318598299556461	Tolerant
China	NM	1.4051175656984787	1.3276595744680852	1.0804195804195804	0.2	0.7348242811501597	0.425	0.8621701669560506	Tolerant
China	NM	1.020967741935484	0.9503149055283415	1.0740458015267176	1.46	0.8283387622149837	0.8749999999999999	1.0347778685342546	Enhanced
China	NM	1.1238269873800022	1.5238578680203045	0.8282828282828282	0.3255813953488372	0.33871614844533604	0.5918367346938775	0.7886836603618642	Moderate
China	NM	1.0930255597384586	0.7963089542036911	0.8157894736842105	0.5194444444444445	0.4642540620384047	0.9473684210526315	0.7726984858603068	Moderate
China	NM	1.0788280432507849	1.1261487050960735	0.9388571428571428	0.9900000000000001	0.42874999999999996	1.25	0.9687639818673336	Tolerant
China	NM	1.169296268469822	0.9031491384432562	0.8867816091954024	0.9655172413793103	1.0031476997578692	2.0	1.1546486595409435	Enhanced
China	NM	1.0065263157894737	1.2867549668874172	0.991095890410959	0.574468085106383	0.3509803921568627	1.222222222222222	0.9053413120955529	Tolerant
China	NM	1.1016212299610542	0.8342644320297952	0.981875	2.0	1.1517684887459807	1.3055555555555556	1.2291807843820644	Enhanced
China	NM	1.0919654460668144	2.0	0.8973262032085563	0.13888888888888887	0.872887323943662	0.4318181818181818	0.9054810073210172	Tolerant
China	NM	1.0070592785997485	0.8833196384552178	1.1619718309859155	2.0	0.8682008368200838	2.0	1.3200919308101609	Enhanced
China	NM	1.1358260661808626	1.310800881704629	0.8802395209580838	0.6458333333333334	0.6090395480225989	2.0	1.0969565583665846	Enhanced
China	NM	0.891640042598509	1.2616279069767442	0.6889423076923077	2.0	0.5930599369085174	1.0526315789473684	1.081316962187241	Enhanced
China	NM	0.8119727891156463	1.43005540166205	0.7561855670103094	0.35294117647058826	0.39897810218978097	0.5714285714285714	0.720260267979491	Moderate
China	NM	1.1154088446516315	1.124107142857143	1.0070921985815602	0.8875	0.7264392324093817	1.1142857142857143	0.9958055221309051	Tolerant
China	NM	1.2232445520581114	1.0550161812297736	0.8729281767955801	0.8208333333333333	0.46483679525222543	2.0	1.0728098397781707	Enhanced
China	NM	1.0877177231100736	1.5545954438334642	0.9488235294117646	0.7466666666666667	0.7437113402061856	2.0	1.1802524505380256	Enhanced
China	NM	0.9330296127562643	1.5074324324324322	0.7295918367346939	1.7210526315789474	0.5189873417721519	0.9242424242424242	1.055722713252819	Enhanced
China	NM	1.1976945244956774	0.9302325581395349	0.9678787878787879	0.30454545454545456	0.5973741794310722	1.2037037037037037	0.8669048680323718	Tolerant
China	NM	1.5148958333333333		1.2035928143712575	2.0		0.8243243243243243	1.385703243007229	Enhanced
China	NM	1.205149801467934	1.2087719298245614	1.0153846153846156		0.16861111111111113	0.7777777777777779	0.8751390471132	Tolerant
China	NM	1.315509545066008	1.2610169491525423	0.921604938271605	2.0		2.0	1.499626286498031	Enhanced
China	NM	1.2998650472334683	1.27555910543131	1.0533333333333335	0.4	1.7655502392344498	2.0	1.2990512875387603	Enhanced
China	NM	1.393782383419689	0.9440184049079755	1.049618320610687	2.0	0.7837837837837838	2.0	1.3618671487870226	Enhanced
China	NM	1.2551341953710746	1.0024067388688327	0.8295454545454545	0.9452380952380952	0.518092105263158	0.7249999999999999	0.8792360982144357	Tolerant
China	HLJ	1.1237102085620199	0.9125	0.8983695652173914	1.052	0.9950301204819275	0.5241935483870968	0.9176339071080726	Tolerant
China	HLJ	0.9638205499276411	0.7696774193548387	1.092168674698795	1.7	1.319849246231156	0.7357142857142858	1.096871695987786	Enhanced
China	NM	0.6054346319145987	1.0898946063236206	1.102112676056338	2.0	1.143502824858757	1.303030303030303	1.2073291736972696	Enhanced
China	NM	1.0270967741935484	1.300864553314121	1.1220689655172413	2.0	0.673314606741573	1.0	1.1872241499610807	Enhanced
China	NM	1.6227740565267113	1.3839662447257384	1.0572413793103448	0.6785714285714286	0.6819327731092437	0.5	0.9874143137072444	Tolerant
China	NM	0.9337439785200979	0.9669683257918552	0.9972067039106147	1.92	0.6834935897435898	1.1304347826086956	1.1053078967624754	Enhanced
China	NM	1.162359316381826	1.1197916666666667	0.7907103825136612	0.21836734693877552	0.708029197080292	0.35555555555555557	0.7258022441894628	Moderate
China	NM	1.6419804451841067	1.657718120805369	1.2805309734513275	2.0	1.1553571428571427	2.0	1.622597780382991	Enhanced
China	NM	1.2668455575432318	0.826482042405885	1.166867469879518		1.10752688172043	0.5538461538461538	0.9843136210790437	Tolerant
China	NM
China	HLJ	1.160676532769556	1.12	1.1642857142857141	0.1	0.8262039660056658	0.5595238095238095	0.821781670430791	Moderate
China	HLJ	1.1586240310077518	1.2000000000000002	0.9354368932038835	0.3666666666666667	0.6212897526501766	0.6008771929824562	0.8138157560851558	Moderate
China	HLJ	0.9210526315789475	0.7729411764705882	1.0151515151515151	0.5041666666666667	0.6610436893203883	0.47368421052631576	0.7246733149524035	Moderate
China	HLJ	1.1062391681109185	1.2962962962962963	1.091095890410959	0.8265822784810126	0.6398793565683647	0.611842105263158	0.9286558491884515	Tolerant
China	HLJ	1.0936291240045506	0.6953333333333334	0.8541666666666666	1.0	0.869941348973607	0.8645833333333334	0.8962756343852485	Tolerant
China	HLJ	1.1444791666666667	1.0335714285714286	0.9782608695652175	2.0	0.719767441860465	0.6611111111111111	1.0895316696291482	Enhanced
China	HLJ	1.1636842105263159	1.2913333333333334	1.0742424242424242	0.5958333333333333	1.1074025974025974	0.8269230769230769	1.0099031626268469	Enhanced
China	HLJ
China	HLJ	1.1291810344827586	1.1452459016393441	1.1263157894736842	0.1	1.4093959731543624		0.9820277397500299	Tolerant
China	HLJ	1.0331244404655326	0.6447368421052632	1.0159574468085106	0.4615384615384615	1.0055762081784387	2.0	1.026822233182701	Enhanced
China	HLJ	1.199163179916318	1.404	0.9326923076923076	0.5884615384615385	0.5717092337917485	0.8522727272727273	0.9247164978557733	Tolerant
China	HLJ	1.0863636363636364	1.3352941176470587	1.0705555555555555	0.28571428571428575	0.6675637393767706	0.6388888888888888	0.8473967039243661	Moderate
China	HLJ	0.9731234866828086	1.524	0.9847222222222222	0.39545454545454545	0.8498447204968943	0.635	0.893690829142745	Tolerant
China	HLJ	0.9642011834319528	1.1610526315789473	0.9234939759036144	0.9851063829787233	0.8008342022940562	1.0535714285714284	0.9813766341264539	Tolerant
China	HLJ	1.171015761821366	0.9777777777777779	1.0901041666666667	0.9535714285714286	0.8310185185185184	0.9785714285714288	1.0003431803211975	Enhanced
China	HLJ	1.0402999062792877	0.5234042553191489	0.9265000000000001	0.6473684210526316	1.0473186119873819	0.6524390243902439	0.8062217031714489	Moderate
China	HLJ	1.118194509073988	0.9878688524590163	0.8548387096774193	0.41935483870967744	0.46320754716981133	2.0	0.9739107428483186	Tolerant
China	HLJ	1.1571584104518235	1.4263157894736842	1.043798449612403	0.30540540540540534	1.0327510917030567	1.4499999999999997	1.0692381911077289	Enhanced
China	HLJ	0.7891715976331362	0.8099999999999999	0.9964646464646465	0.8695652173913044	1.2017333333333333	2.0	1.1111557991370702	Enhanced
China	HLJ	0.9583752093802346	0.8843902439024389	0.9814606741573033	0.7228571428571428	0.40609137055837563	0.782258064516129	0.789238784228604	Moderate
China	HLJ	0.925441696113074	0.6160975609756097	1.074074074074074	2.0	1.2712418300653594	0.6964285714285714	1.0972139554427813	Enhanced
China	HLJ	1.0695725062866723	1.0611111111111111	1.0036082474226804	0.7756756756756756	0.7713084112149533	0.8863636363636362	0.927939931345788	Tolerant
Japan	HLJ	1.1839605734767025	1.1225806451612903	1.011111111111111	1.0	0.9852941176470589	0.6013513513513513	0.9840496331245857	Tolerant
Japan	HLJ	1.0563139931740615	1.7821052631578946	0.9862244897959183	0.95	0.8449479940564637	0.5512820512820512	1.0284789652443982	Enhanced
Japan	HLJ	1.3762184873949581	1.26875	0.9435	0.11	0.6290050590219224	1.676470588235294	1.0006573557753624	Enhanced
Japan	HLJ	0.8210922787193974	1.2344827586206895	1.2278481012658227	0.5	2.0	0.8461538461538461	1.1049294974599593	Enhanced
Japan	HLJ	1.0342629482071715	0.995625	1.0361445783132528	1.4714285714285715	1.0908620689655173	0.6434108527131782	1.045289003271282	Enhanced
Japan	NM	1.2413749204328455	0.8856960408684545	0.9513333333333333	2.0	0.5788109756097561	2.0	1.2762025450407317	Enhanced
Japan	NM	1.095135135135135	0.8421874999999999	1.0886666666666664	0.46799999999999997	1.4508196721311475	2.0	1.157468162322158	Enhanced
Japan	NM	1.2110713248814478	0.5965805747544561	0.898876404494382	1.6315789473684212	0.9608996539792388	0.8387096774193549	1.0229527638162168	Enhanced
Japan	NM	1.1316482359136388	1.485179407176287	1.0831081081081082	0.27999999999999997	0.3638028169014084	2.0	1.057289761349907	Enhanced
Japan	NM	0.8652281873448069	1.2064748201438849	1.2007042253521127	1.7708333333333335	0.8829113924050632	2.0	1.3210253264298668	Enhanced
Russia	HLJ	1.1477947072975139	1.3130000000000002	0.9448453608247422	0.788	0.5292654028436019	0.625	0.8913175784943097	Tolerant
Russia	HLJ	1.1285994123408425	1.2	1.271604938271605	1.9727272727272724	1.4885026737967915	2.0	1.5102390495227518	Enhanced
Russia	HLJ	1.0760346487006736	1.012	1.0520833333333333	1.3470588235294119	0.853146853146853	0.8414634146341463	1.030297845557403	Enhanced
Russia	HLJ	1.2572097378277154	1.4555555555555555	0.9340659340659341	0.557142857142857	0.8243682310469315	0.6907894736842105	0.9531886315538673	Tolerant
Russia	HLJ	0.9821276595744681	0.9964705882352942	0.9483333333333334	0.775	0.7148684210526316	0.5	0.8194666670326213	Moderate
Russia	HLJ	1.0278925619834711	1.0966666666666667	1.0595238095238095	0.365625	0.8527131782945736	0.7435897435897435	0.8576684933430441	Tolerant
Russia	HLJ	0.9870250231696014	1.5572727272727271	1.0223809523809524	0.5136363636363636	0.8157099697885196	0.4226190476190476	0.8864406806445353	Tolerant
Russia	HLJ	1.012323943661972	1.414782608695652	1.0	0.7731707317073171	1.0632530120481927	0.37083333333333335	0.9390606049077445	Tolerant
Russia	HLJ	0.9971273291925465	0.865	0.9348039215686276	0.26216216216216215	0.7783667621776504	0.6611111111111111	0.7497618810353496	Moderate
Russia	HLJ	0.9822256568778979	1.6869565217391302	1.025824175824176	0.485	0.7695859872611465	1.0625	1.0020153902837252	Enhanced
Russia	HLJ	1.034598012646793	2.0	1.0940217391304348	0.46428571428571436	0.7725260416666667	0.5681818181818182	0.9889355543185712	Tolerant
Russia	HLJ	1.038512212425256	0.8036622583926755	1.0747058823529412	0.7426470588235293	1.031205035971223	0.7159090909090909	0.901106923145786	Tolerant
Russia	HLJ	0.9437037037037037	0.834	0.96	1.95	1.5320164609053497	1.1666666666666667	1.2310644718792867	Enhanced
Russia	HLJ	1.075525114155251	1.064848484848485	1.0948863636363635	0.5333333333333333	0.8594696969696969	0.41025641025641024	0.8397199005332566	Moderate
Russia	HLJ	1.0721747388414056	0.7156521739130435	0.8773684210526317	0.8	1.0092879256965945	1.09375	0.9280388765839459	Tolerant
Russia	HLJ	1.091216834400732	1.7106666666666668	1.1030864197530865	0.715	0.8242120343839542	0.5108695652173912	0.9925085867369718	Tolerant
Russia	HLJ	1.1052213393870602	1.1852631578947368	0.9953333333333333	0.22222222222222224	0.7945427728613569	0.6785714285714286	0.8301923757116897	Moderate
Russia	HLJ	1.070189701897019	1.4	0.9234375	0.6333333333333333	0.6412676056338028	0.5555555555555555	0.8706306160699517	Tolerant
Russia	HLJ	0.9859447004608296	1.793	1.0896341463414636	1.0625	1.149820143884892	0.43333333333333335	1.085705387336753	Enhanced
Russia	NM	1.1783203125	1.3991769547325101	0.8848648648648649	0.682608695652174	0.5647590361445782	1.659090909090909	1.0614701288308395	Enhanced
Russia	NM	1.0080565926508154	0.9957601453664445	1.114723926380368	0.24318181818181817	1.3024523160762942	0.7499999999999999	0.9023624664426233	Tolerant
Russia	NM
Russia	NM	1.3283638185918318	1.3932702418506835	1.1466216216216214	0.5454545454545454	0.7847999999999999	1.0923076923076922	1.0484696533043956	Enhanced
Russia	NM	1.1722373434948286	1.8198473282442749	1.0480263157894738	0.82	1.1649180327868853	2.0	1.337504836719244	Enhanced
Russia	NM	1.1476190476190478	2.0	0.921969696969697	2.0	0.9487951807228915	2.0	1.5030639875519392	Enhanced
Russia	NM	1.0471865745310958	0.6097165991902834	1.003763440860215	0.271875		0.6805555555555556	0.7226194340274301	Moderate
Russia	NM	1.2426485922836288	0.7759588400374182	0.8791208791208791	0.29555555555555557	0.4877712031558185	2.0	0.9468425116922167	Tolerant
Russia	NM	1.0058457826853484	2.0	1.2503546099290779	1.142857142857143	1.275074183976261	0.78125	1.2425636199079717	Enhanced
Russia	NM	1.2288714445917015	0.9778837814397225	1.0506329113924051	0.5347826086956522	1.1387301587301586	0.9577464788732396	0.9814412306204799	Tolerant
Russia	NM	1.1766166580444903	1.0903183885640026	0.951875	0.9260869565217391	0.7043032786885246	0.5060240963855421	0.8925373963673832	Tolerant
Russia	NM	1.2908854166666668	1.361290322580645	0.9784313725490196	0.6	0.5936395759717313	0.888888888888889	0.9521892627761587	Tolerant
Russia	NM
Russia	NM	1.0594171378860373	1.3134901584253482	0.8142076502732241	2.0	0.29296610169491527	0.9655172413793105	1.074266381609806	Enhanced
Russia	NM	1.608167770419426	1.09967845659164	1.1925925925925926	2.0	1.1100543478260871	0.6585365853658537	1.2781716254659332	Enhanced
Russia	NM	1.160329776915616	1.9393939393939394	1.1532894736842108	0.4285714285714286	1.0206434316353887	2.0	1.2837046750334307	Enhanced
Russia	NM	1.0167536115569822	1.200833912439194	0.9950354609929077	0.5	1.343891402714932	0.8437500000000001	0.9833773979506693	Tolerant
Russia	NM	1.3681235870384325	1.0229244114002478	0.8804347826086957	2.0	0.8364102564102565	2.0	1.3513155062429387	Enhanced
Russia	NM	1.124380351509689	1.9267803410230693	0.8742857142857143	0.1	0.8134556574923547	0.7894736842105264	0.9380626247535591	Tolerant
Russia	HLJ	1.0192592592592593	0.67	1.5466666666666666	2.0	2.0	1.7499999999999998	1.4976543209876543	Enhanced
Russia	HLJ	1.05267629566695	0.9421052631578947	0.8442622950819674	1.10625	0.6641604010025063	0.675	0.8807423758182198	Tolerant
Russia	HLJ	1.114243027888446	1.241875	1.034536082474227	1.1625	0.6048632218844985	1.338235294117647	1.082708771060803	Enhanced
Russia	HLJ	1.2182737169517885	1.0456	1.2017441860465117	2.0	1.15801393728223	0.8355263157894737	1.2431930260116673	Enhanced
Russia	HLJ	1.1508221225710014	0.951764705882353	0.8848837209302326	1.1666666666666667	0.7661602209944751	0.7222222222222223	0.9404199432111585	Tolerant
Russia	HLJ	1.4045064377682404	1.4625	1.0944444444444443	0.5	0.8617021276595745	1.464285714285714	1.131239787359662	Enhanced
Russia	HLJ	1.1106149957877	1.0629411764705883	0.9776190476190477	0.48666666666666664	1.2203389830508475	1.5595238095238095	1.0696174465197765	Enhanced
Russia	HLJ	1.2052154195011338	1.1583333333333334	1.0344827586206897	1.8499999999999999	0.9922480620155039	0.7009803921568627	1.1568766609379206	Enhanced
Russia	HLJ	1.260182119205298	1.0785	1.0901041666666667	2.0	1.7158986175115207	1.9838709677419355	1.5214259785209034	Enhanced
Russia	HLJ	1.35	1.3092857142857142	1.1683908045977012	1.0	1.2204545454545455	1.4838709677419355	1.2553336720133161	Enhanced
Russia	HLJ	1.0458603311735062	1.073469387755102	1.1401869158878504	0.36363636363636365	1.542210144927536	1.7500000000000002	1.1525605238967265	Enhanced
Russia	HLJ	1.0735294117647058	1.2370588235294118	1.0787735849056606	0.8045454545454545	1.2164529914529916	1.0394736842105263	1.0749723250681253	Enhanced
Russia	HLJ	1.1857753357753356	1.392156862745098	1.0258620689655173	0.6151515151515151	1.2505244755244755	1.2692307692307692	1.123116837898785	Enhanced
Russia	HLJ	1.1557676348547719	0.737741935483871	1.0030172413793104		1.0202731092436974		0.9791999802404125	Tolerant
Russia	HLJ	1.1584377302873987	0.9404166666666667	0.9786290322580645	0.3666666666666667	1.7880514705882353	1.65	1.147033594411172	Enhanced
Russia	HLJ	1.1055944055944056	0.845	1.0848039215686274	2.0	1.5942934782608698		1.3259383610847806	Enhanced
Russia	HLJ	1.2019338739862755	0.9259375	1.198019801980198	1.86	2.0	1.1666666666666667	1.39209297377219	Enhanced
Russia	HLJ	1.0029132791327913	1.1767441860465118	0.8996323529411765		1.1753717472118959	2.0	1.2509323130664751	Enhanced
Russia	HLJ	1.0025564803804994	1.1682608695652175	1.1252475247524754		1.6779411764705883	2.0	1.3948012102337561	Enhanced
Russia	HLJ	1.1606976744186046	1.3529411764705883	0.9842857142857143	1.811111111111111	1.0410211267605636		1.2700113606093164	Enhanced
Russia	HLJ	1.1634027777777778	0.7795918367346939	1.033796296296296		1.6956521739130437	2.0	1.3344886169443622	Enhanced
Russia	HLJ	1.0818601964182555	1.1436842105263159	0.8955223880597015	2.0	0.5513529411764706	2.0	1.2787366226967907	Enhanced
Russia	HLJ	1.184907063197026	0.7617857142857142	0.9377118644067796	0.7153846153846154	0.8727586206896553	0.24390243902439027	0.7860750528313635	Moderate
Russia	HLJ	1.0752313167259786	0.7494594594594595	0.8692307692307693		0.6498855835240274	0.75	0.8187614257880469	Moderate
Russia	NM	1.3722146147143035	0.9009900990099009	0.9478603049680276	0.88	0.2899708186146521	0.19852941176470587	0.7649275415119315	Moderate
Russia	NM	1.0795729250604351	1.0636550308008212	0.8490566037735849	2.0	0.5902912621359223	0.8923076923076922	1.0791472523464094	Enhanced
Russia	NM	0.9997803163444638	1.680186170212766	0.8192090395480226	0.7	0.45959595959595956	0.9090909090909091	0.9279770657986868	Tolerant
Russia	NM	0.8903548680618744	1.7697247706422017	0.8746031746031747	1.036	0.5273946360153257	0.6949152542372882	0.9654987839266441	Tolerant
Russia	NM	1.210016420361248	0.7494845360824742	1.15	0.7666666666666667	0.8355844155844157	2.0	1.1186253397824675	Enhanced
Russia	NM	1.1497991967871486	0.9820008371703641	1.0443037974683544	0.8235294117647058	2.0	0.27499999999999997	1.0457722071984288	Enhanced
Russia	NM	0.8790599419065224	2.0	0.6972477064220183	0.25555555555555554	0.4468036529680366	0.4893617021276596	0.794671426496632	Moderate
Russia	NM	1.51113051069402	1.1164102564102565	1.1226190476190476	0.35714285714285715	0.6508298755186722	0.7058823529411765	0.9106691500543383	Tolerant
Russia	NM	1.2560738581146744	1.7437751004016067	1.0791666666666666	0.9666666666666667	0.41686956521739127	1.319148936170213	1.1302834655395364	Enhanced
Russia	NM	1.2876554583141409	1.4633286318758816	1.1296296296296298		0.9491150442477875	0.3064516129032258	1.0272360753941332	Enhanced
Russia	NM	1.2602974312753494	2.0	1.057837837837838	1.1987179487179487			1.379213304457784	Enhanced
Russia	NM	1.1141610616251592	0.6762346981848881	0.9103260869565218		1.1472222222222221	0.20000000000000004	0.8095888137977582	Moderate
Russia	NM	1.155791788856305	2.0	1.115606936416185			1.0	1.3178496813181224	Enhanced
Russia	NM	1.292811744696088	1.65703125	0.990909090909091	0.45000000000000007		2.0	1.2781504171210358	Enhanced
Russia	NM	1.4649903288201158	2.0	1.008176100628931	2.0			1.6182916073622617	Enhanced
Russia	NM	1.230155564419625	0.628282189180639	0.9797979797979797	2.0			1.2095589333495609	Enhanced
Russia	NM	1.1425054308472122		0.9644970414201185	0.23571428571428574		1.0	0.8356791894954041	Moderate
Russia	NM	1.3225609756097558	1.5358744394618833	1.315625			2.0	1.5435151037679098	Enhanced
Russia	NM	1.0546520146520146	0.8879716981132075	1.1224137931034484			2.0	1.2662593764671677	Enhanced
Russia	NM	1.0604151753758053	2.0	0.9252873563218392	0.5545454545454545		2.0	1.3080495972486197	Enhanced
Russia	NM	1.1255724873011905	0.7812101097778913	0.9176795580110496		0.3195652173913044	0.5	0.7288054744962872	Moderate
Russia	NM	1.2160422670509128	0.9131082423038729	1.0372670807453415			0.888888888888889	1.013826619747254	Enhanced
Russia	NM
Russia	NM	1.1196528751753156	0.8964824120603015	0.9735955056179774	0.8333333333333334		2.0	1.1646128252373855	Enhanced
Russia	HLJ	1.0591489361702129	0.6391304347826087	0.8444444444444444	1.1304347826086958	0.8048780487804879	0.75	0.871339441131075	Tolerant
Russia	HLJ	1.0283288043478263	0.9841176470588235	0.890948275862069	0.48275862068965514	0.5326688815060908	0.7272727272727273	0.7743491594561988	Moderate
Russia	HLJ	1.022125	0.7872222222222223	1.0323170731707318	0.5666666666666667	0.7311557788944725	0.8333333333333334	0.828803345714571	Moderate
Russia	NM	1.061888012168457	1.328125	0.8640718562874252	1.0510510510510511	0.85265625	0.5384615384615384	0.9493756179947451	Tolerant
Russia	NM	1.1053630363036304	1.2789237668161435	0.9502762430939226	0.9593749999999999	1.3357308584686776	2.0	1.271611484113729	Enhanced
Russia	NM	1.675	1.1351001939237233	1.278894472361809	0.4804878048780488	2.0	0.18333333333333335	1.1254693007494858	Enhanced
South Korea	HLJ	0.9345335515548282	1.20625	1.2460227272727271	1.6083333333333334	1.3740740740740742	0.3170731707317073	1.1143811428277786	Enhanced
South Korea	HLJ	0.9548141891891891	0.9868571428571429	1.0457894736842106	0.6604166666666667	1.6604868913857678	0.5357142857142857	0.9740131082495438	Tolerant
South Korea	HLJ	1.0821008403361345	1.1290322580645162	0.9569444444444445	0.5216216216216216	0.7356076759061834	0.6046511627906977	0.8383263338605996	Moderate
South Korea	NM	0.8543499511241447	2.0	1.1522875816993463	2.0	0.7186700767263428	1.0645161290322582	1.2983039564303487	Enhanced
South Korea	NM
South Korea	NM
South Korea	HLJ	1.7893750000000002	0.975	1.6804201050262564	1.02	1.6919713348718572	2.0	1.5261277399830189	Enhanced
South Korea	HLJ	0.9924872355944566	1.1757446808510639	1.0622549019607845	2.0	1.1843465045592707		1.2829666645931153	Enhanced
South Korea	HLJ	1.1906614785992218	1.1095238095238096	0.9099099099099099	2.0	0.7264957264957265		1.1873181849057335	Enhanced
South Korea	NM	1.165038147503681	1.2117863720073665	1.0225385527876631	0.81	0.7309999178374825	0.10655737704918034	0.8411533945308957	Moderate
South Korea	NM	1.480467955239064	2.0	1.6150793650793653	2.0	0.7252252252252254	2.0	1.6367954242572758	Enhanced
South Korea	NM	1.1339709425421625	0.9662261380323055	1.130681818181818	0.4230769230769231			0.9134889554583022	Tolerant
USA	HLJ	1.020349344978166	0.5830508474576271	1.0735576923076922	2.0	1.980105633802817	0.5394736842105263	1.199422867126138	Enhanced
USA	HLJ	1.1693548387096775	1.2858823529411765	0.9537974683544304	0.53125	0.671778350515464	0.66875	0.880135501753458	Tolerant
USA	HLJ	1.02375	1.5538461538461539	1.0814102564102566	0.625	0.935064935064935	0.9000000000000001	1.0198452242202243	Enhanced
USA	HLJ	1.08	1.031764705882353	1.037323943661972	0.7133333333333334	0.8483870967741935	0.6081081081081081	0.8864861979599933	Tolerant
USA	HLJ	1.1865979381443297	1.4103999999999999	1.17734375	0.8749999999999999	0.979423076923077	0.7124999999999999	1.0568774608445677	Enhanced
USA	HLJ	1.1479112271540473	0.933	0.9125	0.6021739130434783	0.7216748768472906	0.7338709677419355	0.8418551641311254	Moderate
USA	HLJ	1.1236963190184048	0.9636363636363636	0.755940594059406	0.8208333333333333	0.599125	0.4807692307692307	0.7906668068027898	Moderate
USA	HLJ	1.0346620450606585	1.9454545454545453	1.1379310344827587	1.1612903225806452	1.456712962962963	1.2333333333333334	1.328230707312484	Enhanced
USA	HLJ	1.0770478507704786	1.54625	1.1732876712328766	1.3476190476190475	1.3633680555555556	0.6862745098039216	1.19897452249698	Enhanced
USA	HLJ	0.993421052631579	1.1936363636363636	1.0634831460674157	0.6842105263157895	0.8666176470588235	0.5914634146341463	0.8988053583906863	Tolerant
USA	HLJ	0.975	0.9058823529411765	0.9645631067961165	0.8565217391304348	0.9056896551724138	0.872093023255814	0.9132916462159927	Tolerant
USA	HLJ	1.0041747572815534	1.0473684210526315	1.0873737373737373	0.915686274509804	1.0927536231884059	1.2717391304347825	1.0698493239734856	Enhanced
USA	NM
USA	NM	1.0038271604938271	1.2962962962962963	1.2792079207920792	0.5433333333333333	0.5601438848920863	0.9285714285714286	0.935230004063175	Tolerant
USA	NM	1.200509461426492	0.8263214670981662	0.7745664739884393	2.0	0.512484700122399	1.8571428571428574	1.1951708266297258	Enhanced
USA	NM	0.9704933148916551	0.8301198540906721	0.7856382978723404	0.27419354838709675	2.0	0.4923076923076923	0.8921254512582428	Tolerant
USA	NM	1.1128367234744365	1.0283987915407855	0.911038961038961	0.40740740740740744	0.494661921708185	2.0	0.9923906341949627	Tolerant
USA	NM	1.1485670222336462	1.0194902548725637	0.7048192771084336	0.6432432432432432	0.43243670886075947	1.620689655172414	0.9282076935818434	Tolerant
USA	NM	1.0348507097405775	1.103954802259887	1.2692307692307692	1.5999999999999999	0.5123523093447906	0.5	1.0033980984293374	Enhanced
USA	NM	0.9208375424740564	0.6651439013248058	0.9089285714285714	1.1941176470588235	0.8516393442622952	1.142857142857143	0.9472540249009493	Tolerant
USA	NM	1.0426373626373626	0.8406515580736544	0.8685185185185186	1.830985915492958	0.5990595611285267	1.2368421052631577	1.0697825035190296	Enhanced
USA	NM	1.2379277566539924	1.0891041162227604	1.0210843373493974	0.45833333333333337	0.98463687150838	0.926829268292683	0.9529859472267578	Tolerant
USA	NM
USA	NM
USA	HLJ	1.1493421052631578	1.0742857142857143	0.9525510204081633	1.2038461538461538	0.5570776255707762	1.3269230769230769	1.0440042827161735	Enhanced
USA	HLJ	1.1035294117647059	0.77	0.9767326732673268	0.7777777777777777	0.7447698744769875	1.087837837837838	0.9101079291874393	Tolerant
USA	HLJ	1.1660931899641576	2.0	1.119902912621359	1.325	1.3590733590733592	2.0	1.4950115769431458	Enhanced
USA	HLJ	1.2234464521815778	1.0525291828793775	0.7748344370860927		1.564516129032258	1.4999999999999998	1.223065240235861	Enhanced
USA	HLJ	1.1256072172102707	1.025	0.9688034188034189	0.769047619047619	0.7498242530755712	0.9761904761904762	0.9357454973878926	Tolerant
USA	HLJ	1.1888235294117646	1.064848484848485	0.9329457364341085	0.7166666666666668	0.8810240963855421	1.0972222222222223	0.980255122661465	Tolerant
USA	HLJ	1.191780821917808	0.935625	1.0036082474226804	0.5093749999999999	0.9131652661064426	0.6041666666666667	0.859620167018933	Tolerant
USA	HLJ	1.1180508474576272	0.9230303030303031	0.9604545454545454	0.45614035087719296	0.6604338842975207	0.5326086956521738	0.7751197711282272	Moderate
USA	HLJ	1.0378912685337727	1.1808333333333334	0.8801282051282052	1.936363636363636	0.9098360655737705	2.0	1.324175418155453	Enhanced
USA	HLJ	1.039647577092511	1.236551724137931	0.9631313131313131	0.5035087719298246	0.8023809523809524	0.5686274509803921	0.852307964942154	Tolerant
USA	HLJ	1.1183480027081925	0.8334545454545456	0.9035087719298246	1.5000000000000002	1.045964566929134	1.0535714285714284	1.0758078859321876	Enhanced
USA	HLJ	1.074718526100307	0.9335135135135135	1.0341836734693877	0.6428571428571429	0.7251288659793815	0.701388888888889	0.8519651018014369	Tolerant
USA	HLJ	1.2403508771929825	0.6592857142857144	1.054032258064516		1.603888888888889	2.0	1.3115115476864205	Enhanced
USA	HLJ	1.3663565891472869	1.291111111111111	1.0184931506849315	1.5	1.0224381625441696	0.8	1.16639983558125	Enhanced
USA	HLJ	1.4568627450980394	1.7293333333333334	1.1888157894736844	2.0	1.0	1.4249999999999998	1.4666686446508426	Enhanced
USA	HLJ	1.2614473684210528	1.2369999999999999	1.102272727272727	1.4999999999999998	1.1143109540636043	0.9687500000000001	1.1972968416262306	Enhanced
USA	HLJ	0.9787901990811639	0.9152727272727273	0.980952380952381	1.1370370370370368	1.0593851132686085	0.8409090909090909	0.9853910914201681	Tolerant
USA	HLJ	1.2003058103975535	1.2936363636363637	0.9809859154929578	0.9333333333333332	1.4562043795620438	1.375	1.206577633737042	Enhanced
USA	HLJ	1.270608108108108	1.650793650793651	1.0394117647058825	1.2062499999999998	0.8912037037037036	0.8571428571428572	1.1525683474090336	Enhanced
USA	HLJ	1.429811320754717	1.24625	1.1895061728395062	0.1173913043478261	1.0831147540983606	0.8942307692307693	0.9933840535451964	Tolerant
USA	NM	1.3126629633828366	0.7220916568742656	1.1183673469387756	0.5172413793103449	1.0		0.9340726693012446	Tolerant
USA	NM	1.0396839031094314	1.232982844493636	0.9174157303370786	0.46799999999999997	0.5471311475409836	0.32432432432432434	0.7549229916342424	Moderate
USA	NM	0.7999354630525977	0.9983277591973245	0.9231182795698925	0.11166666666666668		0.43750000000000006	0.6541096336972962	Sensitive
USA	NM	1.1553012765394537	1.2128161165880842	0.8	0.1		2.0	1.0536234786255076	Enhanced
USA	NM	0.8820805679888871	1.0969345484672741	0.7871287128712872	2.0	0.6192411924119242	0.3076923076923077	0.9488462215719466	Tolerant
USA	NM	1.402383728462236	1.2294314381270903	1.0077380952380952	2.0	0.6079225352112676	2.0	1.374579299506448	Enhanced
USA	NM	1.0755939524838012	0.9936548223350254	0.9349999999999999	1.6333333333333333	0.6658536585365854	0.918032786885246	1.0369114255956653	Enhanced
USA	NM	1.075217391304348	0.9840399002493766	0.967948717948718	2.0	0.8122743682310469	0.8153846153846154	1.109144165519684	Enhanced
USA	NM	1.2446958981612448	1.1291866028708133	1.118421052631579	1.1	0.7715736040609137	1.0555555555555556	1.0699054522133509	Enhanced
USA	NM	1.0563614744351963	1.0553485896753592	0.9671052631578947	0.2625	0.6952054794520548	0.5178571428571428	0.7590629915962745	Moderate
USA	NM	1.3032910803581812	1.107717041800643	0.8037433155080214	0.5714285714285714	0.2907385697538101	2.0	1.0128197631415379	Enhanced
USA	NM	1.1098104793756967	1.847457627118644	0.9273743016759778	0.5727272727272726	0.6178841309823677	1.3333333333333333	1.0680978575355486	Enhanced
USA	NM	1.306735508096691	1.2105263157894737	1.6884615384615385	0.4794117647058823	0.6278378378378379	0.8333333333333333	1.0243843830374593	Enhanced
USA	NM	1.0772404687242119	1.3237704918032787	1.2130841121495328	2.0	1.318258426966292	0.4230769230769231	1.2259050704533732	Enhanced
USA	NM	1.225444340505145	2.0	0.7241379310344828		1.1502890173410403	0.25	1.0699742577761335	Enhanced
USA	NM
USA	NM	1.569807497467072	0.7657754010695187	0.975287356321839		0.6191558441558441	1.774193548387097	1.140843929480274	Enhanced
USA	NM	1.1813304721030042	1.2244467860906216	0.9142857142857144	1.4	1.1440604751619872	2.0	1.3106872412735546	Enhanced
USA	NM	1.3932309839497556	1.9119047619047618	1.7216494845360826	0.1	0.38767395626242546	0.32307692307692304	0.9729226849549913	Tolerant
USA	NM	1.057380842202684	0.7715231788079471	1.0109677419354839		1.1099358974358975	1.2131147540983607	1.0325844828960746	Enhanced
USA	HLJ	1.151365015166835	1.1042857142857143	0.9449367088607594	0.584375	0.40421792618629176	0.7573529411764706	0.8244222176126786	Moderate
USA	NM	1.257543466068424	1.1210144927536232	1.0	0.28863636363636364	0.43759894459102905	1.2830188679245282	0.8979686891623281	Tolerant
